# Supplementary material for: Association Analysis of the Circulating Proteome With Sarcopenia‐Related Traits Reveals Potential Drug Targets for Sarcopenia
Source: J Cachexia Sarcopenia Muscle. 2025 Feb 13;16(1):e13720. doi: 10.1002/jcsm.13720 (PMC11825984; doi:10.1002/jcsm.13720)
Supplement: Supplementary file 2 — Table S1 Information of the exposures. Table S2.Information of the outcomes. Table S3.Bonferroni P‐value threshold for each outcome. Table S4.Information of the instrumental variables. Table S5.Main analyses results of the cis‐only MR. Table S6. Associations of cis‐only MR‐prioritized proteins with the outcomes. Table S7.Sensitivity analyses results of cis‐only MR. Table S8.Significant results of the sensitivity analyses of cis‐only MR. Table S9.Main analyses results of the cis+trans MR. Table S10.Associations of cis+trans MR‐prioritized proteins with the outcomes. Table S11.Sensitivity analyses results of cis+trans MR. Table S12.Significant results of the sensitivity analyses of cis+trans MR. Table S13.Steiger filtering analysis for associations identified by main analyses of cis‐only MR. Table S14.Steiger filtering analysis for associations identified by main analyses of cis+trans MR. Table S15.Colocalization of the pQTLs prioritized by cis‐only MR and Steiger filtering analysis. Table S16.Colocalization of the pQTLs prioritized by cis+trans MR and Steiger filtering analysis. Table S17.PAV assessment for the cis‐pQTLs prioritized by cis‐only MRSC analysis. Table S18.Overlaping of cis‐only MR‐prioritized pQTLs with eQTLs. Table S19.Overlaping of cis+trans MR‐prioritized pQTLs with eQTLs. Table S20.Significantly enriched pathways of Reactome pathway enrichment analysis for proteins prioritized by cis‐only MRSC. Table S21.Significantly enriched pathways of KEGG pathway enrichment analysis for proteins prioritized by cis‐only MRSC. Table S22.Significantly enriched pathways of GO pathway enrichment analysis for proteins prioritized by cis‐only MRSC. Table S23.Significantly enriched pathways of GO pathway enrichment analysis for proteins prioritized by cis+trans MRSC. Table S24.Linear regression analyses examining the association between protein levels and the longitudinal change levels of sarcopenia‐related traits (Data provided by UK Biobank). Table S25.Candidate biom [file JCSM-16-e13720-s002.xlsx]

## Sheet: Overview
Supplementary tables	Name	Note
Table S1	Information of the exposures
Table S2	Information of the outcomes
Table S3	Bonferroni P-value threshold for each outcome
Table S4	Information of the instrumental variables
Table S5	Main analyses results of the cis-only MR
Table S6	Associations of cis-only MR-prioritized proteins with the outcomes	Data in bold denote statistically significant results.
Table S7	Sensitivity analyses results of cis-only MR
Table S8	Significant results of the sensitivity analyses of cis-only MR
Table S9	Main analyses results of the cis+trans MR
Table S10	Associations of cis+trans MR-prioritized proteins with the outcomes	Data in bold denote statistically significant results.
Table S11	Sensitivity analyses results of cis+trans MR
Table S12	Significant results of the sensitivity analyses of cis+trans MR
Table S13	Steiger filtering analysis for associations identified by main analyses of cis-only MR
Table S14	Steiger filtering analysis for associations identified by main analyses of cis+trans MR
Table S15	Colocalization of the pQTLs prioritized by cis-only MR and Steiger filtering analysis
Table S16	Colocalization of the pQTLs prioritized by cis+trans MR and Steiger filtering analysis
Table S17	PAV assessment for the cis-pQTLs prioritized by cis-only MRSC analysis	MRSC: Series analysis of MR, Steiger filtering test and colocalization.
Table S18	Overlaping of cis-only MR-prioritized pQTLs with eQTLs	The column of "eQTL (GTEx)" displays all the eQTLs of the GTEx Portal that overlapped with the pQTLs; the GTEx Portal includes eQTLs of the following tissues: testis, esophagus-mucosa, cells-ebv-transformed lymphocytes, whole blood, uterus, brain-spinal cord (cervical c-1), spleen, skin-not sun exposed (suprapubic), breast-mammary tissue, small intestine-terminal ileum, brain-amygdala, brain-ante…
Table S19	Overlaping of cis+trans MR-prioritized pQTLs with eQTLs	The column of "eQTL (GTEx)" displays all the eQTLs of the GTEx Portal that overlapped with the pQTLs; the GTEx Portal includes eQTLs of the following tissues: testis, esophagus-mucosa, cells-ebv-transformed lymphocytes, whole blood, uterus, brain-spinal cord (cervical c-1), spleen, skin-not sun exposed (suprapubic), breast-mammary tissue, small intestine-terminal ileum, brain-amygdala, brain-ante…
Table S20	Significantly enriched pathways of Reactome pathway enrichment analysis for proteins prioritized by cis-only MRSC	ID: ID of the reactome term. GeneRatio: ratio of input genes that are annotated in a term. BgRatio: ratio of all genes that are annotated in this term. geneID: ID of gene enriched in the term. Count: number of genes enriched in the term.
Table S21	Significantly enriched pathways of KEGG pathway enrichment analysis for proteins prioritized by cis-only MRSC	ID: ID of the KEGG term. BgRatio: ratio of all genes that are annotated in this term. geneID: ID of gene enriched in the term. Count: number of genes enriched in the term.
Table S22	Significantly enriched pathways of GO pathway enrichment analysis for proteins prioritized by cis-only MRSC	BP: biological process. MF: molecular function. CC: cellular component. ID: ID of the GO term. GeneRatio: ratio of input genes that are annotated in a term. BgRatio: ratio of all genes that are annotated in this term. geneID: ID of gene enriched in the term. Count: number of genes enriched in the term.
Table S23	Significantly enriched pathways of GO pathway enrichment analysis for proteins prioritized by cis+trans MRSC	BP: biological process. MF: molecular function. CC: cellular component. ID: ID of the GO term. GeneRatio: ratio of input genes that are annotated in a term. BgRatio: ratio of all genes that are annotated in this term. geneID: ID of gene enriched in the term. Count: number of genes enriched in the term.
Table S24	Linear regression analyses examining the association between protein levels and the longitudinal change levels of sarcopenia-related traits (Data provided by UK Biobank)	Adjusted for age, sex, BMI, ethnicity and baseline levels of sarcopenia-related traits
Table S25	Candidate biomarkers of sarcopenia identified by linear regression analysis
Table S26	The overlap between proteins from the UK Biobank and proteins prioritized by the cis-only MRSC.
Table S27	The overlap between proteins from the UK Biobank and proteins prioritized by the cis+trans MRSC.
Table S28	Drug target annotations of the proteins prioritized by MRSC
Table S29	Drug target annotations of the proteins as candidate biomarker for sarcopenia
Table S30	Proteins prioritized by MRSC using non-PAVs as IVs and have supporting evidence for drug targets
Table S31	Evidence from previous studies on proteins prioritized by MRSC

## Sheet: Table S1
Article	Author	Cohort	Population	Sample size	Method of serum protein measurement	Numbers of protein measured	Method of genotyping	P-value threshold of pQTLs selection
A genome-wide association study of serum proteins reveals shared loci with common diseases	Alexander Gudjonsson, et al	AGES–Reykjavik study	Icelanders aged 66 through 96	5368	SOMAscan assay	4782	Illumina hu370CNV array (N = 3219), Illumina Infinium Global Screening Array (N = 2705)	1.05e-11
Connecting genetic risk to disease end points through the human blood plasma proteome	Karsten Suhre, et al	KORA F4 study	Subjects living in southern Germany with age of 32–81	997	SOMAscan assay	1124	Affymetrix Axiom Array	8.72e-11
Large-scale integration of the plasma proteome with genetics and disease	Egil Ferkingstad , et al	Icelandic Cancer Project (52% of participants) and deCODE genetics (48% of participants)	Icelandic Cancer Project: Icelanders with prevalent and newly diagnosed cancer and their relatives, along with a control population; deCODE genetics: participants from deCODE Health study and various programs at deCODE	35559	SOMAscan assay	4719	Illumina SNP chips	1.8e-09
Genomic atlas of the human plasma proteome	Benjamin B. Sun, et al	INTERVAL study	Blood donors aged 18 years and older were recruited at 25 centres of England’s National Health Service Blood and Transplant	3301	SOMAscan assay	2994	Affymetrix UK Biobank Axiom array	1.5e-11
Whole-genome sequencing analysis of the cardiometabolic proteome	Arthur Gilly, et al	MANOLIS study	Isolated population from Crete, Greece	1328	Proximity extension assay (Olink® CVDⅡ, CVDⅢ, Metabolism panel)	257	HiSeqX platform (Illumina)	7.45e-11
Genome and epigenome wide studies of neurological protein biomarkers in the Lothian Birth Cohort 1936	Robert F. Hillary, et al	Lothian Birth Cohort 1936	Scottish individuals born in 1936, with approximately 70 years of age upon recruitment	750	92-plex proximity extension assay (Olink® neurology biomarker panel)	92	Illumina 610-Quadv1 genotype array	5.4e-10
Mapping of 79 loci for 83 plasma protein biomarkers in cardiovascular disease	Lasse Folkersen, et al	IMPROVE study	Participants aged between 55 to 79 years with at least three cardiovascular risk factors but without symptoms of cardiovascular disease in Finland, France, Italy, the Netherlands, and Sweden	3394	ProSeek CVD array I	83	Illumina CardioMetabochip and Immunochip arrays	5e-08
Genetic architecture of host proteins involved in SARS-CoV-2 infection	Maik Pietzner, et al	Fenland study	Caucasian-ancestry born between 1950 and 1975, recruited from general practice surgeries in the Cambridgeshire region in the UK from 2005 to 2015	10708	SOMAscan assay	179	Affymetrix UK Biobank Axiom array (OMICs, N = 8350), Illumina Infinium Core Exome 24v1 (Core-Exome, N = 1026), Affymetrix SNP5.0 (GWAS, N = 1332)	5e-08

## Sheet: Table S2
Trait	Sample size	Number of SNPs	Population	Build
Usual walking pace	459915	9851866	European	HG19/GRCh37
Whole body fat-free mass	454850	9851866	European	HG19/GRCh37
Right leg fat-free mass	454835	9851866	European	HG19/GRCh37
Left leg fat-free mass	454805	9851866	European	HG19/GRCh37
Right arm fat-free mass	454753	9851866	European	HG19/GRCh37
Left arm fat-free mass	454672	9851866	European	HG19/GRCh37
Trunk fat-free mass	454508	9851866	European	HG19/GRCh37
Right hand grip strength	461089	9851866	European	HG19/GRCh37
Left hand grip strength	461026	9851866	European	HG19/GRCh37

## Sheet: Table S3
cis-pQTL analyses		cis+trans pQTL analyses
Outcomes	P values	Outcomes	P values
Usual walking pace	0.05/2740	Usual walking pace	0.05/4063
Whole body fat-free mass	0.05/2740	Whole body fat-free mass	0.05/4063
Right leg fat-free mass	0.05/2740	Right leg fat-free mass	0.05/4063
Left leg fat-free mass	0.05/2740	Left leg fat-free mass	0.05/4063
Right arm fat-free mass	0.05/2740	Right arm fat-free mass	0.05/4063
Left arm fat-free mass	0.05/2740	Left arm fat-free mass	0.05/4063
Trunk fat-free mass	0.05/2740	Trunk fat-free mass	0.05/4063
Righth hand grip strength	0.05/2740	Righth hand grip strength	0.05/4063
Left hand grip strength	0.05/2740	Left hand grip strength	0.05/4063

## Sheet: Table S4
Source	Instrumental variables										Exposure (proteins)
	SNP	Effect allele	Other allele	Effect allele frequency	β	SE	P	Chromosome	Position	cis/trans	Uniprot	Chromosome	Start position	End position
Alexander Gudjonsson, et al	rs13303172	C	NA	0.01521	-0.707278	0.07685	3.47e-20	1	945111	cis	P05161	1	948803	949920
Alexander Gudjonsson, et al	rs78021605	A	NA	0.09733	-0.243576	0.0302513	8.16e-16	1	1144653	cis	Q96L58	1	1167629	1170421
Alexander Gudjonsson, et al	rs41285834	T	NA	0.01883	-1.17026	0.0669863	2.42e-68	1	1462479	cis	Q6PCB0	1	1370241	1378262
Alexander Gudjonsson, et al	rs4648727	A	NA	0.4714	-0.159103	0.018587	1.13e-17	1	1776269	cis	O95544	1	1682671	1711896
Alexander Gudjonsson, et al	rs1569419	T	NA	0.2229	0.191362	0.022835	5.28e-17	1	2996602	trans	Q15109	6	32148745	32152101
Alexander Gudjonsson, et al	rs144926861	A	NA	0.01379	0.264449	0.034493	1.76e-14	1	5218635	trans	E0CX11	7	135347244	135378166
Alexander Gudjonsson, et al	rs3765963	G	NA	0.4267	0.580305	0.0167774	1e-200	1	9034598	cis	P23280	1	9005926	9035151
Alexander Gudjonsson, et al	rs2310925	C	NA	0.4237	-0.494281	0.0179693	1.45e-166	1	9306849	cis	O95479	1	9294834	9331396
Alexander Gudjonsson, et al	rs198375	C	NA	0.3981	0.171011	0.0181006	3.46e-21	1	11913757	cis	P16860	1	11917521	11918988
Alexander Gudjonsson, et al	rs11588551	T	NA	0.4075	0.142795	0.0192342	1.14e-13	1	11941936	cis	Q8IYS2	1	11979648	11986485
Alexander Gudjonsson, et al	rs924204	A	NA	0.4127	0.141203	0.0174678	6.29e-16	1	16513926	cis	P29317	1	16450832	16482582
Alexander Gudjonsson, et al	rs6682671	C	NA	0.2956	-0.169458	0.0187207	1.4e-19	1	17311882	trans	P11684	11	62172575	62190667
Alexander Gudjonsson, et al	rs4920605	G	NA	0.4032	-0.175849	0.0181426	3.24e-22	1	17315425	cis	P55001	1	17300997	17307330
Alexander Gudjonsson, et al	rs143187056	T	NA	0.08327	-0.450877	0.0333841	1.45e-41	1	19626285	cis	O43488	1	19630459	19638640
Alexander Gudjonsson, et al	rs11573156	C	NA	0.2544	0.702533	0.0192149	1e-200	1	20306146	cis	P14555	1	20301925	20306932
Alexander Gudjonsson, et al	rs209692	A	NA	0.2929	0.421977	0.0208249	2.72e-91	1	22922546	cis	P02747	1	22970123	22974603
Alexander Gudjonsson, et al	rs2043970	C	NA	0.09017	-0.414531	0.0312805	4.39e-40	1	23061958	cis	P29323	1	23037332	23241818
Alexander Gudjonsson, et al	rs72660908	G	NA	0.3618	-0.481531	0.0185967	7.91e-148	1	25583610	trans	Q14773	19	10397643	10399198
Alexander Gudjonsson, et al	rs9645452	T	NA	0.4752	-0.130407	0.0189784	6.36e-12	1	25668326	trans	P35625	22	33197687	33259030
Alexander Gudjonsson, et al	rs12032634	T	NA	0.4451	0.171298	0.0181482	3.77e-21	1	26007568	cis	Q9NR34	1	25943959	26112698
Alexander Gudjonsson, et al	rs734725	T	NA	0.06595	-0.665048	0.035376	7.64e-79	1	27709858	cis	O75636	1	27695603	27701315
Alexander Gudjonsson, et al	rs74063832	T	NA	0.06489	-0.295963	0.0386511	1.9e-14	1	27833185	trans	P48740	3	186935942	187009810
Alexander Gudjonsson, et al	rs79832171	G	NA	0.009813	-1.08902	0.0927731	8.09e-32	1	28032611	cis	O75636	1	27695603	27701315
Alexander Gudjonsson, et al	rs10737387	T	NA	0.2782	-0.180987	0.0209759	6.23e-18	1	29639817	cis	Q92729	1	29563028	29653325
Alexander Gudjonsson, et al	rs114104995	A	NA	0.02758	0.114388	0.0155257	1.74e-13	1	34871599	trans	P09693	11	118215059	118225876
Alexander Gudjonsson, et al	rs14614	G	NA	0.1338	-0.578874	0.0266699	1.83e-104	1	38268797	cis	P32019	1	38326369	38412729
Alexander Gudjonsson, et al	rs9438973	A	NA	0.4429	-0.34547	0.0173199	1.61e-88	1	39344879	trans	O43278	15	41136216	41150405
Alexander Gudjonsson, et al	rs3738673	T	NA	0.4211	-0.260465	0.018762	8.08e-44	1	40204823	cis	Q9UNP9	1	40157854	40229586
Alexander Gudjonsson, et al	rs6600314	T	NA	0.306	0.494164	0.0189437	5.27e-150	1	40564553	cis	P50897	1	40538379	40563375
Alexander Gudjonsson, et al	rs3768046	A	NA	0.4028	-0.216405	0.0188097	1.25e-30	1	43766426	cis	P35590	1	43766664	43788779
Alexander Gudjonsson, et al	rs869896	T	NA	0.03103	-0.455507	0.0532406	1.17e-17	1	44448110	cis	O60909	1	44444615	44456840
Alexander Gudjonsson, et al	rs2229540	G	NA	0.06498	-1.22479	0.0324829	1e-200	1	46032311	cis	P14550	1	46016215	46035721
Alexander Gudjonsson, et al	rs11584649	T	NA	0.03545	0.466305	0.0512312	8.87e-20	1	53530487	trans	Q16762	22	37406900	37415681
Alexander Gudjonsson, et al	rs3766808	T	NA	0.1871	-0.230549	0.023854	4.25e-22	1	53595729	trans	Q16762	22	37406900	37415681
Alexander Gudjonsson, et al	rs3737984	T	NA	0.4274	0.151213	0.0185541	3.64e-16	1	53708850	cis	Q14114	1	53711217	53793742
Alexander Gudjonsson, et al	rs12144164	C	NA	0.02307	0.129354	0.0181634	1.07e-12	1	54306926	trans	Q96SL4	1	53068044	53074723
Alexander Gudjonsson, et al	rs11206397	T	NA	0.3243	0.263696	0.0199422	6.46e-40	1	55097068	cis	Q8WW52	1	55074855	55089229
Alexander Gudjonsson, et al	rs472495	G	NA	0.3556	-0.190606	0.018262	1.68e-25	1	55521313	cis	Q8NBP7	1	55505221	55530525
Alexander Gudjonsson, et al	rs682479	A	NA	0.2961	0.409304	0.0191666	3.5e-101	1	57375718	trans	Q9P0V9	2	110300559	110371783
Alexander Gudjonsson, et al	rs713452	C	NA	0.2969	0.235057	0.019187	1.66e-34	1	57386275	trans	P07360	9	139839698	139841426
Alexander Gudjonsson, et al	rs74076477	A	NA	0.01229	-0.673529	0.0827124	3.86e-16	1	62766601	cis	Q9Y5C1	1	63063158	63071830
Alexander Gudjonsson, et al	rs11207997	T	NA	0.3396	-0.205464	0.0190727	4.63e-27	1	63061906	cis	Q9Y5C1	1	63063158	63071830
Alexander Gudjonsson, et al	rs7515787	C	NA	0.3197	-0.202637	0.0193112	9.28e-26	1	64625777	cis	Q01973	1	64239693	64647181
Alexander Gudjonsson, et al	rs3790437	G	NA	0.172	-1.42658	0.0133105	1e-200	1	66085433	cis	P48357	1	65886248	66107242
Alexander Gudjonsson, et al	rs113155999	C	NA	0.05941	-0.356563	0.0395664	2.03e-19	1	67743552	cis	Q5VWK5	1	67632083	67725662
Alexander Gudjonsson, et al	rs12139687	G	NA	0.4288	-0.154284	0.0188743	2.98e-16	1	67800554	cis	Q99665	1	67773047	67862583
Alexander Gudjonsson, et al	rs2126077	A	NA	0.4867	-0.135269	0.0183657	1.77e-13	1	72712607	cis	Q7Z3B1	1	71861623	72748417
Alexander Gudjonsson, et al	rs3819946	C	NA	0.1406	1.1778	0.022724	1e-200	1	75175886	cis	Q08257	1	75171170	75199092
Alexander Gudjonsson, et al	rs10873865	T	NA	0.1823	-0.176756	0.0233708	3.94e-14	1	76509277	trans	Q14242	12	109015686	109027735
Alexander Gudjonsson, et al	rs9434167	T	NA	0.1872	-0.191425	0.0234237	3.03e-16	1	101745411	trans	P01189	2	25383722	25391772
Alexander Gudjonsson, et al	rs1930212	G	NA	0.1785	-0.430592	0.0243157	3.61e-70	1	104324819	cis	P19961	1	104096437	104122156
Alexander Gudjonsson, et al	rs11800555	A	NA	0.0244	-0.45749	0.060383	3.55e-14	1	104363895	cis	P19961	1	104096437	104122156
Alexander Gudjonsson, et al	rs115668827	C	NA	0.06064	1.22775	0.0345966	1e-200	1	107678268	cis	Q9Y2I2	1	107682629	108026080
Alexander Gudjonsson, et al	rs7528419	G	NA	0.2161	-0.343027	0.0221533	4.43e-54	1	109817192	trans	Q9BX93	10	74694928	74714536
Alexander Gudjonsson, et al	rs10127790	C	NA	0.2996	0.174828	0.0195826	4.35e-19	1	109891133	trans	Q9HC57	16	84328252	84363450
Alexander Gudjonsson, et al	rs11807	C	NA	0.1886	0.203836	0.0238932	1.45e-17	1	110260742	cis	P21266	1	110276554	110284384
Alexander Gudjonsson, et al	rs11556868	T	NA	0.1331	0.298511	0.0239895	1.52e-35	1	111778325	cis	Q15782	1	111743393	111786062
Alexander Gudjonsson, et al	rs4233450	G	NA	0.1764	-0.46658	0.02416	4.25e-83	1	117490261	cis	Q9P2B2	1	117452679	117532980
Alexander Gudjonsson, et al	rs12026724	A	NA	0.03006	-0.380916	0.0537379	1.36e-12	1	117515284	cis	Q9P2B2	1	117452679	117532980
Alexander Gudjonsson, et al	rs111711406	C	NA	0.1124	-0.29378	0.0289801	3.77e-24	1	117878070	cis	O60476	1	117910071	118071494
Alexander Gudjonsson, et al	rs41296190	A	NA	0.02192	-0.426187	0.0626653	1.04e-11	1	118065541	cis	O60476	1	117910071	118071494
Alexander Gudjonsson, et al	rs10910821	G	NA	0.03704	0.738763	0.047373	7.92e-55	1	145517063	trans	Q04721	1	120454176	120612240
Alexander Gudjonsson, et al	rs140566115	A	NA	0.02449	-1.44247	0.0563516	1.62e-144	1	147126437	cis	Q9NPH0	1	147101453	147142618
Alexander Gudjonsson, et al	rs75583687	C	NA	0.02661	-1.52175	0.054612	7.14e-171	1	147128728	cis	Q9NPH0	1	147101453	147142618
Alexander Gudjonsson, et al	rs1097070	T	NA	0.3464	0.138932	0.0161339	7.23e-18	1	150332955	trans	P08697	17	1646130	1658562
Alexander Gudjonsson, et al	rs7513205	G	NA	0.3454	-0.307181	0.0175185	7.79e-69	1	150472781	cis	Q16610	1	150480538	150486265
Alexander Gudjonsson, et al	rs7553867	A	NA	0.3453	0.210878	0.0197126	1.04e-26	1	150472869	trans	P02751	2	216225163	216300895
Alexander Gudjonsson, et al	rs3737240	T	NA	0.3451	-0.124526	0.0162277	1.67e-14	1	150483355	trans	O14836	17	16832849	16875432
Alexander Gudjonsson, et al	rs41271951	G	NA	0.08115	-0.7731	0.0332082	7e-120	1	150737220	cis	P25774	1	150702672	150738433
Alexander Gudjonsson, et al	rs3014874	A	NA	0.2546	-0.231538	0.021618	9.09e-27	1	153337943	cis	P80511	1	153346184	153348125
Alexander Gudjonsson, et al	rs3014837	C	NA	0.05251	2.02417	0.0329385	1e-200	1	153431406	cis	P31151	1	153430220	153433177
Alexander Gudjonsson, et al	rs60969679	A	NA	0.03377	0.363044	0.0512658	1.42e-12	1	153518953	cis	P06703	1	153507075	153508720
Alexander Gudjonsson, et al	rs60969679	A	NA	0.03377	0.416332	0.0514863	6.15e-16	1	153518953	cis	P26447	1	153516089	153522612
Alexander Gudjonsson, et al	rs11264736	T	NA	0.4494	0.275841	0.0182518	1.33e-51	1	153939130	cis	Q8TEY5	1	153940010	153946839
Alexander Gudjonsson, et al	rs61812598	A	NA	0.4204	0.983231	0.014033	1e-200	1	154420087	cis	P08887	1	154377669	154441926
Alexander Gudjonsson, et al	rs71628688	T	NA	0.1146	-0.429233	0.0297911	4.6e-47	1	155779031	cis	Q9BT88	1	155829300	155854990
Alexander Gudjonsson, et al	rs1050316	G	NA	0.3621	0.156777	0.0197229	1.88e-15	1	156434703	trans	Q13253	17	54671060	54672951
Alexander Gudjonsson, et al	rs2282286	G	NA	0.3634	-0.152276	0.0196899	1.04e-14	1	156452870	trans	P03956	11	102660651	102668891
Alexander Gudjonsson, et al	rs74666439	G	NA	0.02166	0.532001	0.0648208	2.26e-16	1	156597385	cis	Q96GW7	1	156611182	156629324
Alexander Gudjonsson, et al	rs2365715	G	NA	0.3792	-0.227245	0.0194139	1.2e-31	1	156615114	cis	Q96GW7	1	156611182	156629324
Alexander Gudjonsson, et al	rs12039810	A	NA	0.2858	-0.278241	0.0203436	1.39e-42	1	156727253	cis	P51858	1	156711899	156736717
Alexander Gudjonsson, et al	rs147639000	A	NA	0.02281	0.435166	0.0593587	2.28e-13	1	156878044	trans	Q4LDE5	9	113127531	113342160
Alexander Gudjonsson, et al	rs11591129	A	NA	0.1722	-0.989048	0.021232	1e-200	1	157561420	cis	Q96PJ5	1	157543539	157567870
Alexander Gudjonsson, et al	rs2210913	T	NA	0.4209	0.648941	0.0161293	1e-200	1	157668993	cis	Q96P31	1	157644111	157670647
Alexander Gudjonsson, et al	rs2777817	T	NA	0.4776	0.296319	0.0182827	4.46e-59	1	157792302	cis	Q96LA6	1	157764193	157789895
Alexander Gudjonsson, et al	rs2765501	A	NA	0.4519	0.184597	0.0180865	1.86e-24	1	157804648	cis	O43866	1	157800704	157868046
Alexander Gudjonsson, et al	rs12741992	C	NA	0.03094	-0.707578	0.0505375	1.54e-44	1	159530662	cis	P02743	1	159557615	159558655
Alexander Gudjonsson, et al	rs28383573	T	NA	0.1355	0.263323	0.0252692	1.99e-25	1	159558672	cis	P02743	1	159557615	159558655
Alexander Gudjonsson, et al	rs2211320	A	NA	0.3152	-0.181963	0.0208624	2.73e-18	1	159693605	cis	P02741	1	159682079	159684379
Alexander Gudjonsson, et al	rs12124234	C	NA	0.4294	0.148866	0.0185304	9.46e-16	1	160675269	cis	P09326	1	160648536	160681641
Alexander Gudjonsson, et al	rs11581248	T	NA	0.1233	-1.20598	0.0234037	1e-200	1	160720074	cis	Q9NQ25	1	160709037	160724611
Alexander Gudjonsson, et al	rs6659569	C	NA	0.3118	0.295838	0.0196602	3.58e-51	1	160764566	cis	Q9HBG7	1	160765864	160798051
Alexander Gudjonsson, et al	rs115868021	G	NA	0.01538	-0.73577	0.0758895	3.16e-22	1	160811374	cis	Q9BZW8	1	160799950	160832692
Alexander Gudjonsson, et al	rs11803659	T	NA	0.01406	0.823729	0.0806839	1.8e-24	1	160866014	cis	Q9NQ25	1	160709037	160724611
Alexander Gudjonsson, et al	rs79923112	C	NA	0.01255	0.597823	0.0832134	6.76e-13	1	161128644	trans	P61960	13	38923986	38937140
Alexander Gudjonsson, et al	rs3557	G	NA	0.1091	0.269493	0.0299688	2.42e-19	1	161188893	trans	Q9HCN6	19	55525073	55549632
Alexander Gudjonsson, et al	rs6658353	G	NA	0.4433	-1.26683	0.00871443	1e-200	1	161469054	cis	P12318	1	161475220	161493803
Alexander Gudjonsson, et al	rs6658353	G	NA	0.4433	-0.881676	0.0151244	1e-200	1	161469054	cis	P31994	1	161551101	161648444
Alexander Gudjonsson, et al	rs2099684	G	NA	0.3066	0.388425	0.019937	1.54e-84	1	161500130	cis	O75015	1	161592986	161601753
Alexander Gudjonsson, et al	rs7516079	T	NA	0.3282	0.241486	0.0200076	1.53e-33	1	167515797	cis	O75629	1	167498914	167523004
Alexander Gudjonsson, et al	rs1018454	A	NA	0.452	-0.291331	0.0173554	3.08e-63	1	168697761	cis	Q07507	1	168664697	168698502
Alexander Gudjonsson, et al	rs1894692	G	NA	0.01839	-0.430322	0.059583	5.11e-13	1	169467654	trans	P11473	12	48235320	48336831
Alexander Gudjonsson, et al	rs72708013	G	NA	0.02944	-0.385411	0.0527716	2.81e-13	1	169481731	trans	Q15526	9	136218610	136223552
Alexander Gudjonsson, et al	rs9332661	G	NA	0.02961	-0.382921	0.0550638	3.55e-12	1	169489203	trans	Q86Y01	12	113494514	113535833
Alexander Gudjonsson, et al	rs6670393	C	NA	0.3036	0.18867	0.0197745	1.41e-21	1	169502533	trans	Q6UX71	10	20105168	20578785
Alexander Gudjonsson, et al	rs4656687	C	NA	0.3418	-0.143896	0.0197796	3.46e-13	1	169505158	trans	Q3SXY7	4	110769358	110793471
Alexander Gudjonsson, et al	rs1557570	T	NA	0.335	-0.22496	0.0196977	3.3e-30	1	169507844	trans	O43704	4	70586880	70653679
Alexander Gudjonsson, et al	rs6662696	A	NA	0.3032	-0.17005	0.0205836	1.44e-16	1	169512651	trans	P62258	17	1247566	1303672
Alexander Gudjonsson, et al	rs10800457	C	NA	0.4854	0.128875	0.0178089	4.6e-13	1	169543263	trans	Q15526	9	136218610	136223552
Alexander Gudjonsson, et al	rs10800457	C	NA	0.4854	0.161254	0.018381	1.74e-18	1	169543263	trans	Q9ULB5	18	63417488	63548638
Alexander Gudjonsson, et al	rs10753787	T	NA	0.4692	0.192713	0.0185794	3.31e-25	1	169549775	trans	Q6NUJ2	11	109292846	109299840
Alexander Gudjonsson, et al	rs6136	G	NA	0.1206	-1.06871	0.0253242	1e-200	1	169563951	cis	P16109	1	169558087	169599431
Alexander Gudjonsson, et al	rs1997664	T	NA	0.4317	-0.146595	0.0180996	5.53e-16	1	169574166	cis	P14151	1	169659808	169680839
Alexander Gudjonsson, et al	rs1997664	T	NA	0.4317	-0.14089	0.0188287	7.28e-14	1	169574166	trans	Q86Y01	12	113494514	113535833
Alexander Gudjonsson, et al	rs2235302	T	NA	0.4851	-0.202773	0.0188716	6.26e-27	1	169580290	cis	P16109	1	169558087	169599431
Alexander Gudjonsson, et al	rs4987358	T	NA	0.298	-0.366364	0.0190548	2.21e-82	1	169665551	cis	P14151	1	169659808	169680839
Alexander Gudjonsson, et al	rs1234282	T	NA	0.3276	0.85767	0.0166878	1e-200	1	170619324	trans	A6NNA5	10	50572237	50603497
Alexander Gudjonsson, et al	rs10913644	A	NA	0.2557	-0.292272	0.0206924	2.68e-45	1	171746953	trans	Q9UQ80	12	56498103	56507691
Alexander Gudjonsson, et al	rs9425311	T	NA	0.4874	-0.125034	0.0181559	5.71e-12	1	172388778	trans	Q9UNW1	10	89264632	89313217
Alexander Gudjonsson, et al	rs34259759	C	NA	0.1542	0.391105	0.0255813	9.09e-53	1	173441466	cis	P30041	1	173446405	173457946
Alexander Gudjonsson, et al	rs10913570	A	NA	0.4976	0.249348	0.0180129	1.41e-43	1	178523126	cis	O95841	1	178818840	178840187
Alexander Gudjonsson, et al	rs3767196	C	NA	0.3729	0.197119	0.0182173	2.75e-27	1	180124872	cis	O00391	1	180123969	180173165
Alexander Gudjonsson, et al	rs2276543	A	NA	0.2435	0.641435	0.0195745	1e-200	1	183155305	cis	Q13753	1	183155373	183214035
Alexander Gudjonsson, et al	rs12128607	T	NA	0.0579	-0.30666	0.0407988	5.63e-14	1	186275564	trans	O14543	17	76352864	76356158
Alexander Gudjonsson, et al	rs76650281	G	NA	0.01317	-0.665113	0.0802001	1.1e-16	1	195458697	trans	P08603	1	196621008	196716634
Alexander Gudjonsson, et al	rs4657825	A	NA	0.242	0.171795	0.0222353	1.11e-14	1	196584321	trans	P01024	19	6677715	6730573
Alexander Gudjonsson, et al	rs6660100	T	NA	0.2411	0.309471	0.0214053	2.24e-47	1	196635682	trans	Q14002	19	42177235	42210895
Alexander Gudjonsson, et al	rs551397	T	NA	0.2419	0.291216	0.0217835	9.22e-41	1	196642072	trans	P00751	6	31895475	31919861
Alexander Gudjonsson, et al	rs7529589	T	NA	0.3975	-0.380272	0.0185424	1.82e-93	1	196658279	trans	Q9UKM7	9	139981379	140003635
Alexander Gudjonsson, et al	rs482934	G	NA	0.3974	-0.78668	0.0162605	1e-200	1	196658497	trans	Q16762	22	37406900	37415681
Alexander Gudjonsson, et al	rs36137052	T	NA	0.3975	0.138343	0.0195336	1.42e-12	1	196667013	trans	Q8TC36	20	31571579	31592239
Alexander Gudjonsson, et al	rs36137052	T	NA	0.3975	0.160012	0.018403	3.47e-18	1	196667013	trans	Q9NYJ7	19	39989535	39999121
Alexander Gudjonsson, et al	rs529899	A	NA	0.3975	0.154728	0.0190491	4.56e-16	1	196667428	trans	Q9NZR2	2	140988992	142889270
Alexander Gudjonsson, et al	rs10922107	T	NA	0.1764	-0.462904	0.0228273	1.99e-91	1	196698651	cis	P08603	1	196621008	196716634
Alexander Gudjonsson, et al	rs16840522	C	NA	0.1676	-0.329206	0.0245753	6.4e-41	1	196710916	trans	P51570	17	73747675	73761792
Alexander Gudjonsson, et al	rs138320780	C	NA	0.01317	-1.13843	0.0777483	1.5e-48	1	196848494	cis	Q9BXR6	1	196946667	196978804
Alexander Gudjonsson, et al	rs7413610	A	NA	0.2436	-0.677596	0.0202078	1e-200	1	196855689	cis	Q92496	1	196819371	196888102
Alexander Gudjonsson, et al	rs10494745	A	NA	0.1646	-0.910417	0.0229285	1e-200	1	196887457	trans	P02790	11	6452279	6463847
Alexander Gudjonsson, et al	rs10801583	C	NA	0.1372	-0.452707	0.020665	2.23e-106	1	196956561	cis	P05160	1	197008321	197036397
Alexander Gudjonsson, et al	rs35662416	A	NA	0.02581	1.82637	0.0533645	1e-200	1	196967354	trans	P16234	4	55095264	55164414
Alexander Gudjonsson, et al	rs35662416	A	NA	0.02581	-1.09483	0.0595367	1.6e-75	1	196967354	cis	Q9BXR6	1	196946667	196978804
Alexander Gudjonsson, et al	rs6656858	C	NA	0.08884	0.349853	0.0315406	1.37e-28	1	197113573	cis	Q9BXR6	1	196946667	196978804
Alexander Gudjonsson, et al	rs10429910	C	NA	0.13	-0.189361	0.0274842	5.59e-12	1	197141253	trans	P02751	2	216225163	216300895
Alexander Gudjonsson, et al	rs12125200	A	NA	0.2507	-0.191358	0.0212154	1.88e-19	1	198992043	trans	Q8NBR0	17	27893070	27900175
Alexander Gudjonsson, et al	rs6427756	A	NA	0.254	-0.162963	0.0218108	7.92e-14	1	199000727	trans	O43405	14	31343720	31364271
Alexander Gudjonsson, et al	rs74710742	T	NA	0.01697	-0.678601	0.0723113	6.33e-21	1	201965317	cis	Q9H4A4	1	201951500	201975275
Alexander Gudjonsson, et al	rs4630172	T	NA	0.2862	-0.356306	0.020217	1.61e-69	1	201972889	cis	Q9H4A4	1	201951500	201975275
Alexander Gudjonsson, et al	rs6694034	A	NA	0.4877	-0.149703	0.0182327	2.2e-16	1	202003987	trans	P09237	11	102391239	102401484
Alexander Gudjonsson, et al	rs4950771	T	NA	0.04889	-0.398131	0.0440866	1.71e-19	1	202111779	trans	Q99538	14	93170152	93215047
Alexander Gudjonsson, et al	rs880633	T	NA	0.444	0.965935	0.0135014	1e-200	1	203152801	cis	P36222	1	203148059	203155877
Alexander Gudjonsson, et al	rs872583	C	NA	0.1965	-0.881651	0.0208345	1e-200	1	203184766	cis	Q13231	1	203181955	203242769
Alexander Gudjonsson, et al	rs73068228	G	NA	0.05728	0.802678	0.0394402	4.48e-92	1	203199081	cis	Q13231	1	203181955	203242769
Alexander Gudjonsson, et al	rs4971252	G	NA	0.08186	-0.245683	0.0339198	4.39e-13	1	203320408	cis	Q06828	1	203309756	203320617
Alexander Gudjonsson, et al	rs10920636	G	NA	0.4976	-0.201509	0.0177424	6.81e-30	1	203371989	trans	O60938	12	91444268	91451760
Alexander Gudjonsson, et al	rs72743605	T	NA	0.01176	2.89903	0.0749262	1e-200	1	203430342	trans	Q01484	4	113739265	114304896
Alexander Gudjonsson, et al	rs72743618	G	NA	0.01176	0.62334	0.0833212	7.37e-14	1	203442887	trans	Q7Z408	1	33979609	34631443
Alexander Gudjonsson, et al	rs11240290	G	NA	0.1007	0.306067	0.0305218	1.15e-23	1	204804141	cis	O94856	1	204797779	204991950
Alexander Gudjonsson, et al	rs6663324	C	NA	0.08955	0.514366	0.0319233	2.08e-58	1	204946764	cis	O94856	1	204797779	204991950
Alexander Gudjonsson, et al	rs2071533	T	NA	0.1071	0.720332	0.0290255	5.85e-136	1	205012198	cis	Q02246	1	205012325	205047627
Alexander Gudjonsson, et al	rs12028467	C	NA	0.2413	-0.161777	0.0219606	1.75e-13	1	205859798	trans	Q8N6P7	1	24446261	24469611
Alexander Gudjonsson, et al	rs13190	T	NA	0.4194	-0.26049	0.0191281	3.12e-42	1	207102293	cis	P01833	1	207101863	207119811
Alexander Gudjonsson, et al	rs11120218	A	NA	0.1119	0.258203	0.028924	4.38e-19	1	207278451	trans	A4D1S0	7	139137436	139168458
Alexander Gudjonsson, et al	rs11120218	A	NA	0.1119	0.414621	0.0278113	2.91e-50	1	207278451	cis	P04003	1	207277607	207318317
Alexander Gudjonsson, et al	rs2808468	G	NA	0.1121	0.527407	0.0290003	6.63e-74	1	207280703	trans	P33763	1	153509623	153514241
Alexander Gudjonsson, et al	rs2808468	G	NA	0.1121	0.287192	0.0291889	7.64e-23	1	207280703	trans	Q9UPZ6	7	11409984	11871824
Alexander Gudjonsson, et al	rs4844573	C	NA	0.3216	-0.162945	0.0186873	2.79e-18	1	207304900	trans	O75973	17	43037061	43045439
Alexander Gudjonsson, et al	rs4844573	C	NA	0.3216	-0.376458	0.0194597	2.22e-83	1	207304900	trans	P33763	1	153509623	153514241
Alexander Gudjonsson, et al	rs4844589	A	NA	0.2661	-0.345813	0.0197433	1.09e-68	1	207432630	cis	P08174	1	207494853	207534311
Alexander Gudjonsson, et al	rs61822977	G	NA	0.3826	-0.189555	0.0195486	3.12e-22	1	207796065	trans	Q14773	19	10397643	10399198
Alexander Gudjonsson, et al	rs4846913	C	NA	0.3928	0.304926	0.0187849	2.97e-59	1	230294715	trans	P45985	17	11924141	12047147
Alexander Gudjonsson, et al	rs2144300	C	NA	0.3929	-0.151189	0.0172387	1.78e-18	1	230294916	trans	O14786	10	33466420	33625190
Alexander Gudjonsson, et al	rs2281721	C	NA	0.3712	0.175223	0.0187408	8.78e-21	1	230297136	trans	Q14197	17	73008765	73017356
Alexander Gudjonsson, et al	rs3789670	T	NA	0.08982	0.329329	0.0297294	1.61e-28	1	230843714	cis	P01019	1	230838269	230850043
Alexander Gudjonsson, et al	rs2478539	T	NA	0.4189	-0.246284	0.0187761	2.64e-39	1	230844772	trans	P13727	11	57154267	57158130
Alexander Gudjonsson, et al	rs10925635	A	NA	0.3444	0.184701	0.0194613	2.3e-21	1	235573486	cis	Q15813	1	235530675	235612283
Alexander Gudjonsson, et al	rs4660151	G	NA	0.2511	0.178053	0.0205863	5.19e-18	1	236212899	trans	Q99674	2	27321757	27341995
Alexander Gudjonsson, et al	rs12409606	C	NA	0.2489	0.220628	0.0212937	3.72e-25	1	236220574	cis	P14543	1	236139130	236228462
Alexander Gudjonsson, et al	rs76275565	A	NA	0.01918	-1.36146	0.0660094	1.63e-94	1	236283207	cis	P14543	1	236139130	236228462
Alexander Gudjonsson, et al	rs76275565	A	NA	0.01918	-1.067	0.0641408	3.87e-62	1	236283207	trans	Q99674	2	27321757	27341995
Alexander Gudjonsson, et al	rs1726631	T	NA	0.4304	0.33368	0.0189125	1.14e-69	1	236380611	cis	Q86YB8	1	236378855	236445319
Alexander Gudjonsson, et al	rs62114544	T	NA	0.3646	1.15795	0.0122852	1e-200	2	269679	cis	P24666	2	264140	278283
Alexander Gudjonsson, et al	rs7588729	A	NA	0.4996	0.151242	0.0180079	4.52e-17	2	1708502	cis	Q92626	2	1635659	1748624
Alexander Gudjonsson, et al	rs13386282	T	NA	0.2026	0.183951	0.0228352	7.91e-16	2	3654684	cis	Q9BWP8	2	3642426	3692048
Alexander Gudjonsson, et al	rs75349084	A	NA	0.0137	0.157136	0.0227673	5.13e-12	2	18002540	trans	O43252	4	108511433	108641608
Alexander Gudjonsson, et al	rs2678379	A	NA	0.2419	0.300328	0.0214701	1.84e-44	2	21226560	trans	Q8N695	12	101549271	101604185
Alexander Gudjonsson, et al	rs679899	A	NA	0.4898	0.193886	0.0180033	4.8e-27	2	21250914	trans	Q9NPA1	3	178957530	178984790
Alexander Gudjonsson, et al	rs520354	G	NA	0.4905	0.221255	0.0187825	4.96e-32	2	21259612	cis	P04114	2	21224301	21266945
Alexander Gudjonsson, et al	rs520354	G	NA	0.4905	0.175419	0.0188059	1.08e-20	2	21259612	trans	Q9NZR2	2	140988992	142889270
Alexander Gudjonsson, et al	rs114587946	A	NA	0.03165	0.416367	0.0521384	1.4e-15	2	33205806	trans	Q9BS26	9	102741461	102861322
Alexander Gudjonsson, et al	rs10490666	T	NA	0.3373	0.235528	0.0180178	4.76e-39	2	36932493	cis	Q6UXI7	2	36923833	37041935
Alexander Gudjonsson, et al	rs1468810	C	NA	0.4029	0.247838	0.016672	5.52e-50	2	36993940	cis	Q6UXI7	2	36923833	37041935
Alexander Gudjonsson, et al	rs12467820	T	NA	0.442	-0.226929	0.0188233	1.81e-33	2	37572806	cis	Q16769	2	37571717	37600465
Alexander Gudjonsson, et al	rs34372645	A	NA	0.02714	0.654624	0.0510089	1.06e-37	2	42281312	cis	Q504Y2	2	42275160	42285668
Alexander Gudjonsson, et al	rs111607747	T	NA	0.2427	-0.239063	0.0215284	1.19e-28	2	53986698	trans	Q9UQ80	12	56498103	56507691
Alexander Gudjonsson, et al	rs9808326	G	NA	0.4783	-0.242694	0.017374	2.42e-44	2	54343108	cis	P14621	2	54197975	54532437
Alexander Gudjonsson, et al	rs12615158	T	NA	0.1861	0.187916	0.021363	1.41e-18	2	56032999	cis	Q12805	2	56093102	56151274
Alexander Gudjonsson, et al	rs2593620	G	NA	0.4764	0.141045	0.0187144	4.82e-14	2	61613261	trans	Q9Y2Y8	11	57144242	57148623
Alexander Gudjonsson, et al	rs4672497	G	NA	0.253	0.173426	0.0207623	6.66e-17	2	62523565	trans	Q6ZRP7	9	139098179	139137687
Alexander Gudjonsson, et al	rs55724869	C	NA	0.4135	0.132066	0.0188063	2.18e-12	2	62565794	cis	Q9NY97	2	62423248	62451866
Alexander Gudjonsson, et al	rs262505	C	NA	0.3046	0.138465	0.019991	4.32e-12	2	63861786	cis	P40925	2	63815743	63834331
Alexander Gudjonsson, et al	rs12990985	C	NA	0.02077	0.583556	0.0671813	3.74e-18	2	69171609	trans	P04155	21	43782391	43786703
Alexander Gudjonsson, et al	rs62133344	A	NA	0.04721	0.483945	0.0446569	2.3e-27	2	69177269	trans	P04155	21	43782391	43786703
Alexander Gudjonsson, et al	rs62133344	A	NA	0.04721	-0.923539	0.0437473	6.33e-99	2	69177269	cis	Q86XP6	2	69172364	69180102
Alexander Gudjonsson, et al	rs72902450	T	NA	0.06719	0.365993	0.0339945	4.97e-27	2	70427576	cis	Q9UHG3	2	70484518	70508323
Alexander Gudjonsson, et al	rs2706762	T	NA	0.1344	-0.637382	0.0265468	2.2e-127	2	70488470	trans	P10997	12	21507893	21532912
Alexander Gudjonsson, et al	rs2706762	T	NA	0.1344	-0.707595	0.0230771	1e-200	2	70488470	cis	Q9UHG3	2	70484518	70508323
Alexander Gudjonsson, et al	rs2287327	T	NA	0.3615	-0.402963	0.018728	1.09e-102	2	71297982	cis	Q9UJ70	2	71291474	71306935
Alexander Gudjonsson, et al	rs439914	A	NA	0.2117	0.495719	0.0214982	1.21e-117	2	79242904	cis	Q6UW15	2	79252812	79255631
Alexander Gudjonsson, et al	rs17753345	A	NA	0.1116	-0.227728	0.0275831	1.51e-16	2	79299277	cis	P05451	2	79347488	79350545
Alexander Gudjonsson, et al	rs76841471	G	NA	0.06542	0.370919	0.0357172	2.91e-25	2	79330169	cis	P05451	2	79347488	79350545
Alexander Gudjonsson, et al	rs75700570	G	NA	0.01547	-1.32342	0.0726686	4.17e-74	2	85586178	cis	P40121	2	85621871	85645555
Alexander Gudjonsson, et al	rs1130866	A	NA	0.4767	-0.715383	0.0166253	1e-200	2	85893741	cis	P07988	2	85884437	85895864
Alexander Gudjonsson, et al	rs17430897	T	NA	0.05118	0.418817	0.0431727	2.99e-22	2	85912962	cis	P22749	2	85912298	85925977
Alexander Gudjonsson, et al	rs12151742	T	NA	0.2222	0.705133	0.0204763	1e-200	2	85933003	cis	P22749	2	85912298	85925977
Alexander Gudjonsson, et al	rs56875109	G	NA	0.1497	0.175499	0.0249178	1.88e-12	2	86725369	cis	Q9Y3E7	2	86730554	86948245
Alexander Gudjonsson, et al	rs3020726	G	NA	0.1914	0.544566	0.0231415	1.92e-122	2	87016506	cis	P01732	2	87011729	87035519
Alexander Gudjonsson, et al	rs62146083	T	NA	0.05711	-0.416594	0.0405618	9.56e-25	2	87052472	cis	P01732	2	87011729	87035519
Alexander Gudjonsson, et al	rs1545223	G	NA	0.323	-0.26621	0.0201681	8.83e-40	2	88423510	cis	P07148	2	88422510	88427635
Alexander Gudjonsson, et al	rs17620337	T	NA	0.07894	-0.43525	0.0336852	3.42e-38	2	90112745	trans	P19838	4	103422486	103538459
Alexander Gudjonsson, et al	rs72809827	T	NA	0.3236	0.188617	0.0196716	8.96e-22	2	97390953	cis	Q9H0V9	2	97371666	97405801
Alexander Gudjonsson, et al	rs74586840	G	NA	0.01193	-0.915162	0.086018	1.96e-26	2	99156947	trans	Q9C0C4	2	97525453	97536494
Alexander Gudjonsson, et al	rs7561191	A	NA	0.4324	-0.394318	0.0181472	1.09e-104	2	102616978	cis	P27930	2	102608306	102645006
Alexander Gudjonsson, et al	rs3917265	T	NA	0.4375	0.269347	0.0165067	7.42e-60	2	102778461	cis	Q9HB29	2	102803433	102856462
Alexander Gudjonsson, et al	rs11676124	T	NA	0.3477	0.605814	0.0164585	1e-200	2	102941338	cis	Q01638	2	102927962	102968497
Alexander Gudjonsson, et al	rs1861246	T	NA	0.1841	0.516851	0.0223654	3.72e-118	2	102966783	cis	Q13478	2	102927989	103015218
Alexander Gudjonsson, et al	rs1442566	T	NA	0.1089	0.248421	0.0300536	1.39e-16	2	106794480	cis	Q8NBZ7	2	106709759	106810795
Alexander Gudjonsson, et al	rs77304476	G	NA	0.01061	1.82974	0.0895491	8.54e-93	2	109585406	cis	Q9UNE0	2	109510927	109605828
Alexander Gudjonsson, et al	rs4676225	G	NA	0.2788	-0.38784	0.0207504	5.89e-78	2	109609765	cis	Q9UNE0	2	109510927	109605828
Alexander Gudjonsson, et al	rs2165109	C	NA	0.2586	0.181687	0.0208972	3.49e-18	2	111818658	trans	Q9H2A7	17	4636821	4643217
Alexander Gudjonsson, et al	rs10779884	G	NA	0.452	0.144546	0.0190425	3.18e-14	2	112888106	trans	P10997	12	21507893	21532912
Alexander Gudjonsson, et al	rs12468224	G	NA	0.3647	-0.165797	0.0183123	1.38e-19	2	113834434	trans	P14778	2	102681004	102796334
Alexander Gudjonsson, et al	rs17050272	A	NA	0.4112	0.338303	0.0177604	6.8e-81	2	121306440	cis	P09529	2	121103719	121109384
Alexander Gudjonsson, et al	rs6733839	T	NA	0.3768	0.148596	0.0195791	3.21e-14	2	127892810	cis	O00499	2	127805603	127864931
Alexander Gudjonsson, et al	rs1799809	G	NA	0.4219	-0.170494	0.0188335	1.39e-19	2	128175875	cis	P04070	2	128176003	128186822
Alexander Gudjonsson, et al	rs2084498	A	NA	0.4309	0.166623	0.0189904	1.72e-18	2	129048433	cis	O60243	2	128994290	129076151
Alexander Gudjonsson, et al	rs182549	C	NA	0.1482	-0.971016	0.0228161	1e-200	2	136616754	cis	P09848	2	136545410	136594750
Alexander Gudjonsson, et al	rs12477146	A	NA	0.2064	-0.550856	0.0214273	9.48e-146	2	143793814	cis	Q16719	2	143635067	143799890
Alexander Gudjonsson, et al	rs2278089	G	NA	0.4406	0.549147	0.0170104	1e-200	2	152146672	cis	P98066	2	152214106	152236560
Alexander Gudjonsson, et al	rs7595388	G	NA	0.474	0.533887	0.0170912	1e-200	2	160756345	cis	Q13018	2	160788519	160919121
Alexander Gudjonsson, et al	rs3747518	G	NA	0.01264	0.75741	0.0845085	3.17e-19	2	163128725	cis	Q12884	2	163027194	163101661
Alexander Gudjonsson, et al	rs17715343	G	NA	0.03881	-0.494537	0.0470608	7.9e-26	2	163167746	cis	P28676	2	163175350	163228105
Alexander Gudjonsson, et al	rs78164392	A	NA	0.1951	0.259459	0.0235823	3.73e-28	2	174960260	cis	Q9NTK5	2	174937175	175113426
Alexander Gudjonsson, et al	rs114841233	A	NA	0.01176	0.155308	0.0222549	2.98e-12	2	176982325	trans	P09681	17	47035916	47045958
Alexander Gudjonsson, et al	rs6710856	A	NA	0.2303	0.340787	0.0205911	1.6e-61	2	179327873	cis	Q9Y680	2	179328391	179343327
Alexander Gudjonsson, et al	rs116376069	T	NA	0.01043	-0.629572	0.0901955	2.95e-12	2	179795728	trans	Q8IXB1	2	183580999	183659191
Alexander Gudjonsson, et al	rs2170240	C	NA	0.3691	-0.139299	0.0171206	4.07e-16	2	180725310	trans	P00746	19	859453	863453
Alexander Gudjonsson, et al	rs288278	G	NA	0.3822	-0.135707	0.0182481	1.03e-13	2	183591571	cis	Q8IXB1	2	183580999	183659191
Alexander Gudjonsson, et al	rs288326	A	NA	0.08513	0.514324	0.0328117	2.24e-55	2	183703336	cis	Q92765	2	183698002	183731890
Alexander Gudjonsson, et al	rs7568974	A	NA	0.1982	-0.380123	0.0228118	2.42e-62	2	187651855	cis	Q6P995	2	187558698	187630685
Alexander Gudjonsson, et al	rs111730017	A	NA	0.01379	0.128344	0.0167856	2.07e-14	2	190266504	trans	Q86SR1	5	153570290	153800544
Alexander Gudjonsson, et al	rs291444	T	NA	0.3946	-0.604929	0.0176181	1e-200	2	191176223	cis	Q6NVY1	2	191054461	191208919
Alexander Gudjonsson, et al	rs4147711	C	NA	0.4314	-0.331715	0.0187846	8.69e-70	2	207023508	trans	Q9NRJ3	5	43376747	43412493
Alexander Gudjonsson, et al	rs16838070	A	NA	0.1543	-0.215136	0.0260463	1.46e-16	2	207067503	trans	Q9NRJ3	5	43376747	43412493
Alexander Gudjonsson, et al	rs1448903	G	NA	0.09963	0.517162	0.0309087	7.67e-63	2	207308961	cis	O75077	2	207308263	207485851
Alexander Gudjonsson, et al	rs143219430	C	NA	0.02696	-0.817133	0.0568784	8.42e-47	2	207392258	cis	O75077	2	207308263	207485851
Alexander Gudjonsson, et al	rs12471404	C	NA	0.02838	-0.640873	0.0561289	3.4e-30	2	207509762	cis	O75077	2	207308263	207485851
Alexander Gudjonsson, et al	rs141705179	A	NA	0.01291	-0.897555	0.0821669	8.89e-28	2	210745915	trans	O43813	2	211295973	211342376
Alexander Gudjonsson, et al	rs1250232	C	NA	0.3167	-0.182339	0.0201352	1.36e-19	2	216306635	trans	O43181	5	52856463	52979168
Alexander Gudjonsson, et al	rs1250232	C	NA	0.3167	-0.184692	0.0200247	2.88e-20	2	216306635	trans	P43307	6	7268539	7347679
Alexander Gudjonsson, et al	rs111696008	A	NA	0.02033	-0.478919	0.0664676	5.79e-13	2	217487709	trans	O95156	2	139428342	139537918
Alexander Gudjonsson, et al	rs111696008	A	NA	0.02033	0.59792	0.0596646	1.23e-23	2	217487709	trans	P06276	3	165490692	165555260
Alexander Gudjonsson, et al	rs11575194	A	NA	0.03262	-0.754534	0.0516163	2.15e-48	2	217543728	cis	P24593	2	217536828	217560248
Alexander Gudjonsson, et al	rs137994137	A	NA	0.01644	0.583504	0.0742208	3.79e-15	2	220155459	trans	P10746	10	127477146	127511817
Alexander Gudjonsson, et al	rs16862260	A	NA	0.2401	-0.251732	0.0216536	3.06e-31	2	222069957	trans	P12872	6	33762450	33771788
Alexander Gudjonsson, et al	rs13013873	A	NA	0.3967	0.137474	0.0195499	2.04e-12	2	230039817	trans	O15146	9	113431051	113563859
Alexander Gudjonsson, et al	rs34661502	G	NA	0.3438	-0.154104	0.0202013	2.38e-14	2	230592777	cis	Q8NFT8	2	230222345	230579274
Alexander Gudjonsson, et al	rs10933394	C	NA	0.3572	0.306016	0.0188385	2.46e-59	2	233249080	cis	P10696	2	233271553	233275424
Alexander Gudjonsson, et al	rs7567468	T	NA	0.2958	-0.14373	0.0209223	6.43e-12	2	234642838	trans	P30085	1	47799469	47844511
Alexander Gudjonsson, et al	rs17862875	A	NA	0.2956	-0.160357	0.0207289	1.03e-14	2	234649302	trans	P29597	19	10461209	10491352
Alexander Gudjonsson, et al	rs17862875	A	NA	0.2956	-0.145287	0.0205854	1.69e-12	2	234649302	trans	Q4KMG9	12	10323141	10344400
Alexander Gudjonsson, et al	rs887829	T	NA	0.3199	0.194778	0.0204956	2.03e-21	2	234668570	trans	Q6ZW49	7	154735397	154794794
Alexander Gudjonsson, et al	rs6742078	T	NA	0.3197	-0.25745	0.0204232	1.96e-36	2	234672639	cis	P19224	2	234600253	234681946
Alexander Gudjonsson, et al	rs6742078	T	NA	0.3197	0.185077	0.0203966	1.15e-19	2	234672639	trans	Q07065	12	106631655	106698057
Alexander Gudjonsson, et al	rs4148325	T	NA	0.3199	0.199077	0.0200376	2.93e-23	2	234673309	trans	P13726	1	94994781	95007356
Alexander Gudjonsson, et al	rs6739482	C	NA	0.1721	0.885277	0.0218623	1e-200	2	242019647	trans	O14543	17	76352864	76356158
Alexander Gudjonsson, et al	rs13077895	G	NA	0.3513	-0.18708	0.0194459	6.55e-22	3	93078	cis	O00533	3	238279	451090
Alexander Gudjonsson, et al	rs13071423	A	NA	0.1668	0.214149	0.0249418	9.01e-18	3	2140378	cis	Q8IWV2	3	2140497	3099645
Alexander Gudjonsson, et al	rs163352	G	NA	0.1937	0.193179	0.0239096	6.5e-16	3	3098041	cis	Q8IWV2	3	2140497	3099645
Alexander Gudjonsson, et al	rs340827	A	NA	0.4573	0.159387	0.0185397	8.18e-18	3	3107730	cis	Q01344	3	3111233	3168297
Alexander Gudjonsson, et al	rs77400868	G	NA	0.1443	0.546257	0.0252213	5.05e-104	3	3150964	cis	Q01344	3	3111233	3168297
Alexander Gudjonsson, et al	rs75614409	G	NA	0.05773	0.0769403	0.0110623	3.52e-12	3	6362621	trans	Q00889	19	43406231	43423715
Alexander Gudjonsson, et al	rs2270894	G	NA	0.2232	0.714367	0.0204565	1e-200	3	9975386	cis	Q96HD1	3	9975506	9987097
Alexander Gudjonsson, et al	rs184262	A	NA	0.1675	-0.35003	0.0240567	5.82e-48	3	12134740	cis	Q99727	3	12194551	12200851
Alexander Gudjonsson, et al	rs71627145	G	NA	0.02847	-1.28287	0.0536574	2.5e-126	3	15656464	cis	P43251	3	15642848	15687329
Alexander Gudjonsson, et al	rs35034250	T	NA	0.03315	-2.00587	0.0440761	1e-200	3	15686534	cis	P43251	3	15642848	15687329
Alexander Gudjonsson, et al	rs78052952	T	NA	0.01494	-0.606757	0.0774549	4.74e-15	3	16761856	trans	Q92583	16	57438679	57449974
Alexander Gudjonsson, et al	rs115952894	G	NA	0.07382	-0.652145	0.0352815	2.78e-76	3	16950359	trans	Q92583	16	57438679	57449974
Alexander Gudjonsson, et al	rs35470271	G	NA	0.1593	-0.212731	0.0251488	2.7e-17	3	40915239	trans	Q01523	8	6912831	6914256
Alexander Gudjonsson, et al	rs2228467	C	NA	0.05843	0.494248	0.0396844	1.32e-35	3	42906116	trans	P51671	17	32612687	32615353
Alexander Gudjonsson, et al	rs2228467	C	NA	0.05843	0.566851	0.0397943	4.85e-46	3	42906116	trans	Q92583	16	57438679	57449974
Alexander Gudjonsson, et al	rs10865936	A	NA	0.2189	-0.214839	0.0189645	9.48e-30	3	45036800	cis	P05452	3	45043040	45077563
Alexander Gudjonsson, et al	rs62244506	A	NA	0.1729	-0.210253	0.0247038	1.73e-17	3	45218605	cis	Q9H5V8	3	45123770	45187914
Alexander Gudjonsson, et al	rs58035200	T	NA	0.2354	-0.151833	0.0216915	2.57e-12	3	46068681	trans	Q9H2A7	17	4636821	4643217
Alexander Gudjonsson, et al	rs113341849	A	NA	0.118	0.558972	0.0280634	2.83e-88	3	46384204	trans	P30530	19	41725108	41767671
Alexander Gudjonsson, et al	rs113341849	A	NA	0.118	0.591205	0.0276046	9.3e-102	3	46384204	trans	Q8NHW4	17	34538310	34641846
Alexander Gudjonsson, et al	rs1799864	A	NA	0.09043	0.223308	0.032583	7.21e-12	3	46399208	trans	P13500	17	32582304	32584222
Alexander Gudjonsson, et al	rs743659	G	NA	0.3066	0.276505	0.0192619	9.91e-47	3	46489015	trans	Q8N699	6	153019030	153045702
Alexander Gudjonsson, et al	rs2269442	C	NA	0.3146	1.1233	0.0138522	1e-200	3	46491073	trans	Q15198	8	17433942	17501580
Alexander Gudjonsson, et al	rs6414426	C	NA	0.01954	0.494662	0.0690449	7.82e-13	3	46495233	trans	P05186	1	21835858	21904905
Alexander Gudjonsson, et al	rs6414426	C	NA	0.01954	-0.50916	0.065205	5.78e-15	3	46495233	trans	Q8IXA5	17	31297394	31324895
Alexander Gudjonsson, et al	rs36114837	C	NA	0.08601	0.324082	0.0321104	5.95e-24	3	46505315	trans	P05387	11	809647	812880
Alexander Gudjonsson, et al	rs80045772	A	NA	0.2732	1.42331	0.00946984	1e-200	3	46619238	cis	P13385	3	46616045	46668033
Alexander Gudjonsson, et al	rs62262463	G	NA	0.07664	0.411645	0.0343016	3.52e-33	3	48961019	trans	O95881	1	52485803	52521843
Alexander Gudjonsson, et al	rs114953223	G	NA	0.03916	0.360028	0.0472313	2.49e-14	3	49280206	trans	O95881	1	52485803	52521843
Alexander Gudjonsson, et al	rs2172252	T	NA	0.3148	-0.318589	0.0190419	7.8e-63	3	49678307	trans	O75626	6	106534195	106557814
Alexander Gudjonsson, et al	rs6770670	C	NA	0.3145	0.392266	0.0196264	7.2e-89	3	49686682	trans	P48023	1	172628154	172636014
Alexander Gudjonsson, et al	rs36116071	G	NA	0.1009	-1.25671	0.0256889	1e-200	3	49706699	trans	O95881	1	52485803	52521843
Alexander Gudjonsson, et al	rs1552074	C	NA	0.1399	-0.354529	0.0271243	4.85e-39	3	51408051	cis	P55145	3	51422478	51426828
Alexander Gudjonsson, et al	rs112510197	G	NA	0.01918	-0.660343	0.0670914	7.39e-23	3	51458279	trans	Q03154	3	52009066	52023213
Alexander Gudjonsson, et al	rs1011063	C	NA	0.17	0.238419	0.0250571	1.82e-21	3	52506848	cis	Q9NS98	3	52467069	52479101
Alexander Gudjonsson, et al	rs2015971	T	NA	0.4871	0.135036	0.0190966	1.54e-12	3	52546820	trans	Q8TAQ9	7	48026745	48068716
Alexander Gudjonsson, et al	rs678	T	NA	0.385	-0.1351	0.0191551	1.75e-12	3	52820981	trans	Q6ZTQ4	7	105517242	105676877
Alexander Gudjonsson, et al	rs678	T	NA	0.385	0.252253	0.0173682	8.56e-48	3	52820981	trans	Q9C002	15	45722727	45740959
Alexander Gudjonsson, et al	rs1042779	G	NA	0.393	0.910867	0.0154287	1e-200	3	52821011	trans	Q6IA17	11	405716	417455
Alexander Gudjonsson, et al	rs2286798	C	NA	0.3849	-0.133352	0.0192925	4.77e-12	3	52821177	trans	P16860	1	11917521	11918988
Alexander Gudjonsson, et al	rs2286798	C	NA	0.3849	-0.625022	0.0175718	1e-200	3	52821177	cis	P19827	3	52811603	52826078
Alexander Gudjonsson, et al	rs2239550	C	NA	0.3984	0.212071	0.0176679	3.42e-33	3	52822509	trans	Q5VZ66	10	133918175	133998313
Alexander Gudjonsson, et al	rs2239550	C	NA	0.3984	-0.159015	0.0189317	4.49e-17	3	52822509	trans	Q9HCZ1	20	45129701	45142198
Alexander Gudjonsson, et al	rs736408	T	NA	0.3754	0.350603	0.0181943	9.61e-83	3	52835354	trans	Q08999	16	53467889	53525561
Alexander Gudjonsson, et al	rs2535627	C	NA	0.472	0.360264	0.017969	2.05e-89	3	52845105	cis	Q06033	3	52828784	52843025
Alexander Gudjonsson, et al	rs2276815	G	NA	0.2748	-0.161003	0.0203996	2.96e-15	3	52853747	trans	O95571	19	44010871	44031396
Alexander Gudjonsson, et al	rs2276815	G	NA	0.2748	-0.28968	0.0202138	1.4e-46	3	52853747	trans	Q14197	17	73008765	73017356
Alexander Gudjonsson, et al	rs2276815	G	NA	0.2748	-0.140085	0.0198388	1.65e-12	3	52853747	trans	Q9HD20	19	19756007	19774502
Alexander Gudjonsson, et al	rs74683485	A	NA	0.01742	-0.939884	0.0700086	4.3e-41	3	53063831	cis	Q06033	3	52828784	52843025
Alexander Gudjonsson, et al	rs143479101	C	NA	0.01574	-0.600388	0.0736006	3.42e-16	3	53975784	trans	Q8IUK5	17	37219556	37310647
Alexander Gudjonsson, et al	rs142275326	C	NA	0.01582	0.746749	0.0735963	3.43e-24	3	53979134	trans	Q9H4A9	16	68021297	68034489
Alexander Gudjonsson, et al	rs6802227	C	NA	0.4322	0.160153	0.0188161	1.72e-17	3	54154354	cis	Q8IZS8	3	54156574	55108584
Alexander Gudjonsson, et al	rs78970585	G	NA	0.01423	0.0988212	0.0124391	1.95e-15	3	54373419	trans	Q8N807	16	20370492	20416059
Alexander Gudjonsson, et al	rs35633152	A	NA	0.01609	0.636576	0.0725259	1.68e-18	3	54625017	trans	Q9H4A9	16	68021297	68034489
Alexander Gudjonsson, et al	rs62256214	A	NA	0.01238	0.134041	0.018244	2.03e-13	3	55124567	trans	Q10589	19	17513748	17516457
Alexander Gudjonsson, et al	rs2035656	C	NA	0.1431	0.408474	0.0224282	4.11e-74	3	57125101	cis	Q8NFM7	3	57124010	57204334
Alexander Gudjonsson, et al	rs6908	G	NA	0.1795	0.181721	0.0243424	8.32e-14	3	57557124	trans	Q7Z4H8	11	108342832	108369159
Alexander Gudjonsson, et al	rs56292712	T	NA	0.07558	-0.390339	0.0353637	2.51e-28	3	58650236	cis	Q96BQ1	3	58619673	58652575
Alexander Gudjonsson, et al	rs7644362	G	NA	0.2114	0.98931	0.0191389	1e-200	3	71829242	cis	Q9HC23	3	71820807	71834357
Alexander Gudjonsson, et al	rs12493830	C	NA	0.4318	-0.374942	0.0183443	7.5e-93	3	98406794	trans	P06127	11	60869867	60895324
Alexander Gudjonsson, et al	rs13065271	T	NA	0.4442	-0.136243	0.0185653	2.16e-13	3	98434493	trans	P13598	17	62079954	62097994
Alexander Gudjonsson, et al	rs9833945	C	NA	0.05985	-1.8975	0.0313902	1e-200	3	98563941	cis	Q9Y274	3	98451080	98540045
Alexander Gudjonsson, et al	rs2454684	C	NA	0.4988	-0.134881	0.0187746	6.76e-13	3	98586309	trans	O00533	3	238279	451090
Alexander Gudjonsson, et al	rs12487717	A	NA	0.01185	-0.932976	0.0858325	1.61e-27	3	98605007	cis	Q96PD2	3	98514785	98620533
Alexander Gudjonsson, et al	rs13074787	G	NA	0.07505	0.675776	0.0352742	8.33e-82	3	98624840	cis	Q9Y274	3	98451080	98540045
Alexander Gudjonsson, et al	rs9289696	A	NA	0.06542	-0.410289	0.0371902	2.67e-28	3	98676521	cis	Q96PD2	3	98514785	98620533
Alexander Gudjonsson, et al	rs1879514	G	NA	0.2431	-0.210717	0.0211972	2.77e-23	3	112027835	cis	P41217	3	112051194	112081659
Alexander Gudjonsson, et al	rs6780406	G	NA	0.353	0.190273	0.0196446	3.47e-22	3	112565087	cis	Q8TD46	3	112640056	112693969
Alexander Gudjonsson, et al	rs3856720	C	NA	0.1653	0.231252	0.0248905	1.53e-20	3	112998090	cis	Q9BWV1	3	112929850	113006303
Alexander Gudjonsson, et al	rs9843141	A	NA	0.2481	-0.519582	0.0209452	7.58e-136	3	113630810	cis	Q8IYS0	3	113547029	113666021
Alexander Gudjonsson, et al	rs17646258	T	NA	0.1807	-0.217385	0.0237601	5.74e-20	3	116038249	cis	Q13449	3	115521235	117716095
Alexander Gudjonsson, et al	rs115511641	C	NA	0.07116	0.823357	0.0353624	6.53e-120	3	119217109	cis	Q8NBL1	3	119187785	119213555
Alexander Gudjonsson, et al	rs1147707	T	NA	0.3665	-0.302498	0.0182535	1.11e-61	3	120169248	cis	Q12841	3	120111140	120170100
Alexander Gudjonsson, et al	rs3804749	C	NA	0.3418	0.286722	0.0197209	6.86e-48	3	122833003	trans	P55145	3	51422478	51426828
Alexander Gudjonsson, et al	rs3804749	C	NA	0.3418	0.172746	0.0199309	4.43e-18	3	122833003	trans	Q9BT88	1	155829300	155854990
Alexander Gudjonsson, et al	rs726681	C	NA	0.3409	1.19468	0.0119784	1e-200	3	122837648	cis	Q14554	3	122785909	122944074
Alexander Gudjonsson, et al	rs75651113	C	NA	0.0145	0.127252	0.0185541	6.96e-12	3	122911158	trans	Q9BZM5	6	150263136	150270371
Alexander Gudjonsson, et al	rs777490	T	NA	0.3088	0.190848	0.02055	1.59e-20	3	126230104	trans	Q6IA17	11	405716	417455
Alexander Gudjonsson, et al	rs4679256	T	NA	0.2565	0.277635	0.0205394	1.24e-41	3	126252506	trans	P98066	2	152214106	152236560
Alexander Gudjonsson, et al	rs34987672	T	NA	0.2616	0.213273	0.0205519	3.15e-25	3	126257079	trans	Q8IXJ6	19	39369197	39390502
Alexander Gudjonsson, et al	rs1873400	A	NA	0.3027	-0.138361	0.0198177	2.92e-12	3	126257236	trans	P48307	7	93514709	93520303
Alexander Gudjonsson, et al	rs35656703	A	NA	0.26	0.277116	0.0202901	1.82e-42	3	126258285	trans	Q08999	16	53467889	53525561
Alexander Gudjonsson, et al	rs1552641	A	NA	0.2599	0.170943	0.0214	1.37e-15	3	126264060	trans	P10451	4	88896819	88904562
Alexander Gudjonsson, et al	rs1347003	C	NA	0.3144	-0.185381	0.0201958	4.34e-20	3	126732047	cis	Q9UIW2	3	126707437	126756235
Alexander Gudjonsson, et al	rs13089722	A	NA	0.1294	-0.20153	0.0265518	3.2e-14	3	128306757	trans	Q13219	9	118916083	119164601
Alexander Gudjonsson, et al	rs9841161	A	NA	0.4099	0.210839	0.0187692	2.8e-29	3	128331870	cis	P04843	3	128338817	128399918
Alexander Gudjonsson, et al	rs2305625	T	NA	0.119	-0.48282	0.0277905	1.31e-67	3	132241510	trans	O00585	9	34709002	34710121
Alexander Gudjonsson, et al	rs8177252	A	NA	0.2684	0.233472	0.0193569	1.69e-33	3	133480174	cis	P02787	3	133464800	133497850
Alexander Gudjonsson, et al	rs1049296	T	NA	0.1643	-0.46896	0.0246599	1.23e-80	3	133494354	trans	Q9Y3Q0	11	89864683	89926062
Alexander Gudjonsson, et al	rs9813363	A	NA	0.1756	-0.28438	0.0245209	4.25e-31	3	133604743	cis	Q9NRW1	3	133543083	133614680
Alexander Gudjonsson, et al	rs641320	A	NA	0.09061	0.228159	0.0316396	5.55e-13	3	138347957	cis	Q9NVQ4	3	138327448	138352218
Alexander Gudjonsson, et al	rs11716897	A	NA	0.3717	0.387569	0.0188328	4.19e-94	3	142605556	cis	Q9UKZ9	3	142534764	142608045
Alexander Gudjonsson, et al	rs13318851	C	NA	0.2452	0.270769	0.0218396	2.68e-35	3	148562397	cis	P15086	3	148508889	148577974
Alexander Gudjonsson, et al	rs75267618	C	NA	0.1604	1.64734	0.0139077	1e-200	3	158443816	cis	P49788	3	158414681	158450485
Alexander Gudjonsson, et al	rs115946033	G	NA	0.04447	0.441538	0.0470582	6.42e-21	3	158478775	cis	P49788	3	158414681	158450485
Alexander Gudjonsson, et al	rs62282368	A	NA	0.1093	-0.352482	0.0303653	3.75e-31	3	164910356	cis	O94933	3	164904508	164914897
Alexander Gudjonsson, et al	rs4680604	G	NA	0.307	0.176236	0.0201838	2.51e-18	3	165480900	trans	O14896	1	209959036	209979465
Alexander Gudjonsson, et al	rs4680604	G	NA	0.307	0.15339	0.0198897	1.24e-14	3	165480900	trans	Q969Q4	13	50202435	50208008
Alexander Gudjonsson, et al	rs4680604	G	NA	0.307	0.152554	0.0205449	1.12e-13	3	165480900	trans	Q96KQ7	6	31847536	31865464
Alexander Gudjonsson, et al	rs2668206	A	NA	0.3068	0.307648	0.0201171	8.53e-53	3	165493454	trans	Q969W9	20	56223448	56286592
Alexander Gudjonsson, et al	rs2048493	G	NA	0.3022	0.153052	0.0206467	1.24e-13	3	165544302	trans	Q9ULS5	12	94960900	95044338
Alexander Gudjonsson, et al	rs6800964	G	NA	0.2476	-0.153316	0.021725	1.7e-12	3	165691664	trans	Q4KMG9	12	10323141	10344400
Alexander Gudjonsson, et al	rs6444146	C	NA	0.07187	-0.638736	0.0340065	1.05e-78	3	186311667	cis	Q9UBS4	3	186285192	186315061
Alexander Gudjonsson, et al	rs141245563	C	NA	0.02033	0.884556	0.0624338	1.45e-45	3	186312012	trans	Q9H772	1	240652873	240775449
Alexander Gudjonsson, et al	rs4917	T	NA	0.3554	1.34869	0.00767149	1e-200	3	186337713	cis	P02765	3	186330712	186339107
Alexander Gudjonsson, et al	rs3733159	G	NA	0.2828	0.834022	0.0180706	1e-200	3	186360409	trans	Q9NTK1	10	45466429	45474258
Alexander Gudjonsson, et al	rs116605311	A	NA	0.04287	0.559806	0.0431825	1.96e-38	3	186376288	cis	Q9UGM5	3	186353758	186370930
Alexander Gudjonsson, et al	rs138482570	A	NA	0.09185	0.302824	0.0307195	6.35e-23	3	186377484	cis	Q9UGM5	3	186353758	186370930
Alexander Gudjonsson, et al	rs4438644	T	NA	0.4278	0.145684	0.0185525	4.08e-15	3	186378384	trans	P45984	5	179660143	179719099
Alexander Gudjonsson, et al	rs4440112	C	NA	0.4279	0.141819	0.0192207	1.6e-13	3	186378431	trans	Q30KQ7	6	49936390	49937338
Alexander Gudjonsson, et al	rs56112115	A	NA	0.1656	0.211903	0.0254563	8.49e-17	3	186378731	trans	O43505	11	66112843	66115163
Alexander Gudjonsson, et al	rs56112115	A	NA	0.1656	0.977904	0.0220195	1e-200	3	186378731	cis	P04196	3	186378005	186396029
Alexander Gudjonsson, et al	rs72625027	A	NA	0.1146	0.248958	0.0279666	5.49e-19	3	186388810	trans	O43567	3	149530495	149679926
Alexander Gudjonsson, et al	rs10770	C	NA	0.1392	0.206435	0.0261318	2.79e-15	3	186389559	trans	O43353	8	90769975	90803291
Alexander Gudjonsson, et al	rs10770	C	NA	0.1392	0.193396	0.0268462	5.85e-13	3	186389559	trans	Q12983	10	133781578	133795435
Alexander Gudjonsson, et al	rs9866126	G	NA	0.3166	0.184027	0.019454	3.09e-21	3	186391067	trans	O95571	19	44010871	44031396
Alexander Gudjonsson, et al	rs59123177	A	NA	0.3194	0.394842	0.01961	3.66e-90	3	186391274	trans	P42704	2	44113647	44223144
Alexander Gudjonsson, et al	rs12493926	C	NA	0.4448	0.310379	0.0185128	4.35e-63	3	186393182	trans	Q9UKK6	20	23331373	23335414
Alexander Gudjonsson, et al	rs7626301	C	NA	0.4449	0.218701	0.018804	2.88e-31	3	186393885	trans	P12821	17	61554422	61599205
Alexander Gudjonsson, et al	rs2304456	G	NA	0.1197	0.427283	0.0283017	1.68e-51	3	186445052	trans	O15400	6	132767006	132834337
Alexander Gudjonsson, et al	rs2304456	G	NA	0.1197	-1.50296	0.0209504	1e-200	3	186445052	cis	P01042	3	186435065	186461743
Alexander Gudjonsson, et al	rs2304456	G	NA	0.1197	0.40743	0.0293632	8.91e-44	3	186445052	trans	Q9NQ94	10	52559169	52645435
Alexander Gudjonsson, et al	rs5030103	C	NA	0.01317	-0.658929	0.079263	9.32e-17	3	186448928	cis	Q9UGM5	3	186353758	186370930
Alexander Gudjonsson, et al	rs710446	C	NA	0.3806	0.41765	0.0149804	4.7e-171	3	186459927	trans	P03951	4	187187099	187210835
Alexander Gudjonsson, et al	rs710446	C	NA	0.3806	0.470376	0.0176111	3.69e-157	3	186459927	trans	P03952	4	187130133	187179625
Alexander Gudjonsson, et al	rs710446	C	NA	0.3806	0.144148	0.0191458	5.11e-14	3	186459927	trans	Q9UKM7	9	139981379	140003635
Alexander Gudjonsson, et al	rs115329695	G	NA	0.0213	-0.541229	0.0636324	1.81e-17	3	186473704	trans	P16333	3	136581050	136668665
Alexander Gudjonsson, et al	rs143257534	T	NA	0.02988	-0.504891	0.0521095	3.36e-22	3	186551888	cis	Q15848	3	186560463	186576252
Alexander Gudjonsson, et al	rs3864105	A	NA	0.4412	0.250109	0.0174986	2.42e-46	3	186656535	trans	Q9UNW1	10	89264632	89313217
Alexander Gudjonsson, et al	rs4686837	A	NA	0.3047	-0.263051	0.0194862	1.58e-41	3	186739677	trans	P0C2L3	9	136444079	136451319
Alexander Gudjonsson, et al	rs67143992	T	NA	0.1978	0.160474	0.0206321	7.37e-15	3	186953321	trans	P00746	19	859453	863453
Alexander Gudjonsson, et al	rs28945068	T	NA	0.02413	-1.38793	0.0578654	3.94e-127	3	186959295	cis	P48740	3	186935942	187009810
Alexander Gudjonsson, et al	rs9815073	A	NA	0.3296	0.223607	0.0195799	3.31e-30	3	188115682	trans	P29460	5	158741791	158757895
Alexander Gudjonsson, et al	rs11927365	G	NA	0.1416	1.41333	0.0176487	1e-200	3	190344128	cis	Q9NPH3	3	190231840	190375843
Alexander Gudjonsson, et al	rs34879831	A	NA	0.1715	-0.412856	0.0242077	3.22e-65	3	190363594	cis	Q9NPH3	3	190231840	190375843
Alexander Gudjonsson, et al	rs1048996	A	NA	0.436	0.143613	0.0193438	1.13e-13	3	194061043	trans	Q9UNA3	3	137842560	137851229
Alexander Gudjonsson, et al	rs11711157	T	NA	0.2295	-0.404523	0.021724	2.17e-77	3	194061826	cis	P22792	3	194060494	194072057
Alexander Gudjonsson, et al	rs11711157	T	NA	0.2295	-0.313768	0.0221985	2.32e-45	3	194061826	trans	Q5GFL6	10	115999018	116051272
Alexander Gudjonsson, et al	rs3732477	T	NA	0.2298	-0.234912	0.0219692	1.1e-26	3	194062519	trans	P60022	8	6728097	6735544
Alexander Gudjonsson, et al	rs6762627	C	NA	0.1162	0.388055	0.0287297	1.42e-41	3	194089317	cis	Q8TF66	3	194075976	194090472
Alexander Gudjonsson, et al	rs1538767	T	NA	0.4515	-0.169875	0.0175909	4.59e-22	3	195007852	cis	Q8NBI6	3	194789008	194991896
Alexander Gudjonsson, et al	rs3733345	G	NA	0.4473	-0.612179	0.0172915	1e-200	4	954247	cis	P35475	4	980785	998316
Alexander Gudjonsson, et al	rs35220088	C	NA	0.3943	0.39027	0.0191477	2.41e-92	4	1010251	cis	P35475	4	980785	998316
Alexander Gudjonsson, et al	rs28510442	A	NA	0.1199	0.260437	0.0277781	6.88e-21	4	1141698	cis	Q9BUD6	4	1160720	1202750
Alexander Gudjonsson, et al	rs28643543	A	NA	0.2556	-0.157268	0.0212339	1.3e-13	4	1747523	cis	P22607	4	1795034	1810599
Alexander Gudjonsson, et al	rs4690014	A	NA	0.4395	0.349445	0.0180787	3.06e-83	4	3436062	cis	Q04756	4	3443614	3451211
Alexander Gudjonsson, et al	rs2498323	A	NA	0.09132	-1.6381	0.0250401	1e-200	4	3451109	cis	Q04756	4	3443614	3451211
Alexander Gudjonsson, et al	rs2498323	A	NA	0.09132	-0.25991	0.0328641	2.6e-15	4	3451109	trans	Q07820	1	150547032	150552066
Alexander Gudjonsson, et al	rs11722554	A	NA	0.02263	-0.732127	0.0580892	2.02e-36	4	5016883	cis	Q9NRR1	4	5016313	5021199
Alexander Gudjonsson, et al	rs6446315	G	NA	0.1919	0.310003	0.021832	9.23e-46	4	5035587	cis	Q9NRR1	4	5016313	5021199
Alexander Gudjonsson, et al	rs146588540	T	NA	0.01043	0.135871	0.0195153	3.35e-12	4	6488422	trans	P55201	3	9773413	9789702
Alexander Gudjonsson, et al	rs2301793	C	NA	0.4431	0.289821	0.0173691	1.66e-62	4	6596552	cis	Q9Y2E5	4	6576902	6625089
Alexander Gudjonsson, et al	rs116723815	C	NA	0.009813	0.157159	0.0191102	1.97e-16	4	6833280	trans	Q68CQ7	3	52728505	52740048
Alexander Gudjonsson, et al	rs10021546	T	NA	0.1884	0.540505	0.0204602	8.65e-154	4	7431628	cis	Q6NUJ1	4	7432022	7436700
Alexander Gudjonsson, et al	rs73224659	A	NA	0.1542	-1.40832	0.0156791	1e-200	4	15714189	cis	Q10588	4	15704573	15739936
Alexander Gudjonsson, et al	rs10020773	C	NA	0.266	-0.243998	0.0212063	1.23e-30	4	17526682	cis	P09417	4	17461884	17513857
Alexander Gudjonsson, et al	rs1799895	G	NA	0.02095	-0.487752	0.0670849	3.58e-13	4	24801834	trans	O95498	6	133065009	133084598
Alexander Gudjonsson, et al	rs1799895	G	NA	0.02095	2.58782	0.0513866	1e-200	4	24801834	cis	P08294	4	24791534	24802464
Alexander Gudjonsson, et al	rs1799895	G	NA	0.02095	0.783918	0.0655139	5.38e-33	4	24801834	trans	Q6P4A8	12	14656595	14721283
Alexander Gudjonsson, et al	rs1799895	G	NA	0.02095	0.577826	0.0610335	2.87e-21	4	24801834	trans	Q9P244	19	39797208	39805976
Alexander Gudjonsson, et al	rs34231037	G	NA	0.02237	-0.955985	0.0623602	4.82e-53	4	55972946	cis	P35968	4	55944644	55991756
Alexander Gudjonsson, et al	rs2305948	T	NA	0.06957	0.432379	0.036444	1.82e-32	4	55979558	cis	P35968	4	55944644	55991756
Alexander Gudjonsson, et al	rs6819021	T	NA	0.4597	0.251288	0.0185955	1.3e-41	4	57623536	cis	P20155	4	57676026	57687908
Alexander Gudjonsson, et al	rs1473430	A	NA	0.3718	-0.157744	0.018898	6.99e-17	4	57666037	cis	P20155	4	57676026	57687908
Alexander Gudjonsson, et al	rs34393987	T	NA	0.02617	0.902178	0.0564105	1.43e-57	4	57687357	cis	P20155	4	57676026	57687908
Alexander Gudjonsson, et al	rs1718860	G	NA	0.2955	0.263526	0.0191742	5.55e-43	4	57949517	cis	Q16270	4	57896939	57976551
Alexander Gudjonsson, et al	rs3755967	T	NA	0.2856	-0.149289	0.0199249	6.75e-14	4	72609398	trans	P78504	20	10618332	10654694
Alexander Gudjonsson, et al	rs72853185	G	NA	0.0137	-0.747962	0.0814924	4.38e-20	4	74343768	cis	P43652	4	74347400	74369691
Alexander Gudjonsson, et al	rs16850073	T	NA	0.3953	0.633767	0.0168798	1e-200	4	74703999	cis	P80162	4	74702214	74714781
Alexander Gudjonsson, et al	rs138723628	G	NA	0.02175	-0.802583	0.06265	1.43e-37	4	74713935	cis	P80162	4	74702214	74714781
Alexander Gudjonsson, et al	rs2233654	A	NA	0.07709	0.233196	0.0321236	3.89e-13	4	74719729	trans	Q53FT3	11	86013253	86056969
Alexander Gudjonsson, et al	rs2145614	G	NA	0.02528	0.400871	0.0585044	7.28e-12	4	74728508	cis	P09341	4	74735110	74736959
Alexander Gudjonsson, et al	rs353028	T	NA	0.02944	-0.371512	0.0540277	6.14e-12	4	74777223	trans	O95866	6	31686371	31694491
Alexander Gudjonsson, et al	rs425535	T	NA	0.1531	0.766546	0.0233719	1e-200	4	74863997	cis	P42830	4	74861359	74864496
Alexander Gudjonsson, et al	rs10518142	T	NA	0.2646	-0.664616	0.0191606	1e-200	4	76842874	cis	Q02083	4	76831809	76862204
Alexander Gudjonsson, et al	rs7693693	T	NA	0.1297	-0.254176	0.0276497	3.83e-20	4	76997261	cis	O14625	4	76954835	76962568
Alexander Gudjonsson, et al	rs4859610	A	NA	0.2153	0.247483	0.0208886	2.21e-32	4	77000441	cis	Q13508	4	76932337	77033955
Alexander Gudjonsson, et al	rs6535455	T	NA	0.2225	-0.53059	0.0215852	2.01e-133	4	84232104	cis	Q9Y251	4	84213614	84256306
Alexander Gudjonsson, et al	rs4693078	G	NA	0.2206	-0.212683	0.0224009	2.21e-21	4	84239096	trans	P30793	14	55308726	55369570
Alexander Gudjonsson, et al	rs9998212	C	NA	0.1684	-0.338249	0.0247185	1.26e-42	4	88357842	cis	Q9BW91	4	88343734	88380606
Alexander Gudjonsson, et al	rs7681694	A	NA	0.3753	0.462918	0.0181819	5.42e-143	4	88462729	cis	Q14515	4	88394487	88452213
Alexander Gudjonsson, et al	rs2245801	T	NA	0.2133	0.330977	0.0228778	1.95e-47	4	90757840	cis	P37840	4	90645250	90759466
Alexander Gudjonsson, et al	rs6857003	A	NA	0.1945	0.357133	0.023865	1.25e-50	4	95124902	cis	O60760	4	95219686	95264027
Alexander Gudjonsson, et al	rs72665697	G	NA	0.03554	-1.12415	0.0496718	2.12e-113	4	95267347	cis	O60760	4	95219686	95264027
Alexander Gudjonsson, et al	rs35063103	C	NA	0.4071	0.154726	0.0178776	4.94e-18	4	96432154	cis	O95185	4	96083655	96470357
Alexander Gudjonsson, et al	rs6532795	T	NA	0.2879	0.246345	0.0205328	3.66e-33	4	100042221	cis	P11766	4	99992132	100009952
Alexander Gudjonsson, et al	rs6858148	C	NA	0.3487	-0.160396	0.0196987	3.87e-16	4	100065917	cis	P08319	4	100044808	100078949
Alexander Gudjonsson, et al	rs34664835	T	NA	0.01114	0.154761	0.0205289	4.75e-14	4	100272034	trans	A6NDA9	10	85980254	85985345
Alexander Gudjonsson, et al	rs17589306	C	NA	0.0709	-0.373184	0.0368347	4.01e-24	4	100368786	cis	P40394	4	100333418	100356894
Alexander Gudjonsson, et al	rs223401	C	NA	0.3238	0.416574	0.0190509	5.43e-106	4	103738972	cis	O00462	4	103552660	103682151
Alexander Gudjonsson, et al	rs34712979	A	NA	0.2528	-0.316459	0.0213007	6.29e-50	4	106819053	cis	Q6UXI9	4	106815932	106925184
Alexander Gudjonsson, et al	rs114497723	G	NA	0.04774	-0.975733	0.0356834	1.27e-164	4	107839114	cis	Q9UBU2	4	107842959	108204963
Alexander Gudjonsson, et al	rs10033900	C	NA	0.4799	0.283381	0.018345	7.87e-54	4	110659067	cis	P05156	4	110661852	110723335
Alexander Gudjonsson, et al	rs12506702	G	NA	0.3781	0.406788	0.01867	2.99e-105	4	110845763	cis	P01133	4	110834040	110933422
Alexander Gudjonsson, et al	rs74590858	G	NA	0.2736	-0.244006	0.0208144	9.72e-32	4	144833153	trans	Q8NAT1	3	43120724	43147568
Alexander Gudjonsson, et al	rs11727676	C	NA	0.09441	0.229299	0.0321553	9.97e-13	4	145659064	cis	Q96QV1	4	145567173	145666423
Alexander Gudjonsson, et al	rs116692022	G	NA	0.01574	0.511013	0.0678514	5.02e-14	4	155448758	trans	P43405	9	93564069	93660831
Alexander Gudjonsson, et al	rs72679178	G	NA	0.1612	-0.175863	0.0251671	2.79e-12	4	155449333	trans	P47895	15	101417919	101456831
Alexander Gudjonsson, et al	rs7685666	A	NA	0.2941	-0.138353	0.0193971	9.84e-13	4	155457530	trans	P47929	19	39261611	39282389
Alexander Gudjonsson, et al	rs6832480	T	NA	0.3027	-0.148867	0.0199101	7.61e-14	4	156871337	cis	P43234	4	156845270	156875069
Alexander Gudjonsson, et al	rs11729279	T	NA	0.205	0.197045	0.0201715	1.54e-22	4	157951525	trans	P25686	2	220143989	220151622
Alexander Gudjonsson, et al	rs17843966	C	NA	0.2554	0.415509	0.021134	4.68e-86	4	159629814	cis	Q08752	4	159630286	159644548
Alexander Gudjonsson, et al	rs1550270	C	NA	0.2954	0.280185	0.0195839	1.98e-46	4	166261800	trans	P35070	4	75669969	75719896
Alexander Gudjonsson, et al	rs2124456	T	NA	0.1685	0.208222	0.0250042	8.26e-17	4	167691100	cis	Q9BQ16	4	167654535	168155947
Alexander Gudjonsson, et al	rs62353586	A	NA	0.03147	1.44812	0.0497095	1.43e-186	4	168139859	cis	Q9BQ16	4	167654535	168155947
Alexander Gudjonsson, et al	rs9994322	C	NA	0.0724	-0.645546	0.0355286	8.96e-74	4	168239406	cis	Q9BQ16	4	167654535	168155947
Alexander Gudjonsson, et al	rs41278571	T	NA	0.02024	2.00092	0.0604835	1e-200	4	177650866	cis	P49767	4	177604689	177713881
Alexander Gudjonsson, et al	rs12331618	G	NA	0.4982	-0.153557	0.0175076	1.77e-18	4	187139939	trans	P55291	16	89238175	89261900
Alexander Gudjonsson, et al	rs12331618	G	NA	0.4982	-0.200763	0.0180211	7.97e-29	4	187139939	trans	Q14197	17	73008765	73017356
Alexander Gudjonsson, et al	rs12331618	G	NA	0.4982	-0.148067	0.0172083	7.67e-18	4	187139939	trans	Q14624	3	52846991	52865495
Alexander Gudjonsson, et al	rs11132382	G	NA	0.4987	-0.150064	0.0180596	9.62e-17	4	187143802	trans	O95571	19	44010871	44031396
Alexander Gudjonsson, et al	rs11132382	G	NA	0.4987	0.155527	0.0180772	7.73e-18	4	187143802	trans	P80108	6	24424793	24495433
Alexander Gudjonsson, et al	rs11132382	G	NA	0.4987	-0.159293	0.0181068	1.4e-18	4	187143802	trans	Q8IUK5	17	37219556	37310647
Alexander Gudjonsson, et al	rs11132382	G	NA	0.4987	-0.139529	0.0185528	5.45e-14	4	187143802	trans	Q96K49	2	112812800	112876895
Alexander Gudjonsson, et al	rs4862669	C	NA	0.4991	-0.142142	0.0179542	2.43e-15	4	187145222	trans	Q9BYV9	6	90636248	91006627
Alexander Gudjonsson, et al	rs3775298	G	NA	0.4995	0.166514	0.0187884	7.82e-19	4	187150478	trans	Q9UJU6	7	44084239	44109055
Alexander Gudjonsson, et al	rs2304595	A	NA	0.4146	0.500587	0.0169493	1.04e-191	4	187172280	cis	P03952	4	187130133	187179625
Alexander Gudjonsson, et al	rs4253311	G	NA	0.4991	-0.211742	0.0186713	8.27e-30	4	187174683	trans	Q969E1	5	132208014	132210738
Alexander Gudjonsson, et al	rs2292423	A	NA	0.4146	-0.220269	0.0180962	4.38e-34	4	187175722	trans	P05154	14	95027779	95059457
Alexander Gudjonsson, et al	rs3756011	A	NA	0.3891	0.179001	0.0188119	1.81e-21	4	187206249	trans	O15400	6	132767006	132834337
Alexander Gudjonsson, et al	rs2289252	T	NA	0.3874	0.357162	0.0150258	6.84e-125	4	187207381	cis	P03951	4	187187099	187210835
Alexander Gudjonsson, et al	rs7705526	A	NA	0.3563	-0.136533	0.0198012	5.38e-12	5	1285974	trans	P40225	3	184089723	184095932
Alexander Gudjonsson, et al	rs3797975	C	NA	0.4348	-0.230884	0.0186265	2.77e-35	5	9284938	cis	Q13591	5	9035138	9546187
Alexander Gudjonsson, et al	rs11559051	G	NA	0.08752	1.79976	0.0233193	1e-200	5	9549941	cis	Q13591	5	9035138	9546187
Alexander Gudjonsson, et al	rs6451229	G	NA	0.3317	0.234118	0.0199498	8.4e-32	5	35866218	cis	P16871	5	35852797	35879705
Alexander Gudjonsson, et al	rs835219	C	NA	0.08557	0.268904	0.0297363	1.52e-19	5	39359403	trans	Q92793	16	3775055	3930727
Alexander Gudjonsson, et al	rs429017	A	NA	0.3017	0.323135	0.0194515	5.67e-62	5	41263091	cis	P10643	5	40909354	40983041
Alexander Gudjonsson, et al	rs55681913	C	NA	0.1057	-0.278481	0.0292635	1.79e-21	5	42687629	cis	P10912	5	42423879	42721979
Alexander Gudjonsson, et al	rs7703289	T	NA	0.2509	-0.143512	0.0208962	6.52e-12	5	42827221	trans	Q16651	16	31142756	31147083
Alexander Gudjonsson, et al	rs6891823	C	NA	0.4474	-0.164123	0.018424	5.19e-19	5	54317900	cis	P49863	5	54320081	54330398
Alexander Gudjonsson, et al	rs7726239	A	NA	0.1266	0.306842	0.0271741	1.44e-29	5	55295306	cis	P40189	5	55230923	55290821
Alexander Gudjonsson, et al	rs2359426	C	NA	0.2776	0.505412	0.0195186	7.81e-148	5	76194302	cis	P24387	5	76248538	76276983
Alexander Gudjonsson, et al	rs35351529	C	NA	0.07664	0.288684	0.0342722	3.66e-17	5	79390222	cis	P35443	5	79287134	79379110
Alexander Gudjonsson, et al	rs13169290	A	NA	0.2904	-1.01075	0.0154307	1e-200	5	95729406	cis	P29120	5	95726119	95769847
Alexander Gudjonsson, et al	rs56092644	T	NA	0.2512	0.154365	0.0218753	1.71e-12	5	95774809	trans	P06307	3	42299317	42307699
Alexander Gudjonsson, et al	rs62364719	T	NA	0.3411	0.126296	0.0180532	2.64e-12	5	96033870	trans	Q9Y5P4	5	74664311	74807963
Alexander Gudjonsson, et al	rs27039	G	NA	0.3959	0.670769	0.0173536	1e-200	5	96114550	cis	Q9NZ08	5	96096521	96143803
Alexander Gudjonsson, et al	rs27645	A	NA	0.4803	0.928721	0.0140183	1e-200	5	96163439	cis	Q9NZ08	5	96096521	96143803
Alexander Gudjonsson, et al	rs2927608	A	NA	0.4583	1.12425	0.011085	1e-200	5	96252432	cis	Q6P179	5	96211643	96255420
Alexander Gudjonsson, et al	rs257293	T	NA	0.3112	-0.459901	0.018777	1.76e-132	5	102495528	cis	P19021	5	102089685	102366809
Alexander Gudjonsson, et al	rs77485281	A	NA	0.01211	0.115644	0.0167769	5.46e-12	5	110824448	trans	P06870	19	51322404	51327043
Alexander Gudjonsson, et al	rs36105360	T	NA	0.02396	0.495124	0.0520294	1.8e-21	5	126161690	cis	P20700	5	126112315	126172712
Alexander Gudjonsson, et al	rs4836487	G	NA	0.3487	-0.135025	0.0187885	6.64e-13	5	129351499	trans	P07585	12	91539025	91576900
Alexander Gudjonsson, et al	rs113823725	G	NA	0.4182	-0.15425	0.0186517	1.34e-16	5	131563501	trans	Q9BXJ0	11	119209652	119217383
Alexander Gudjonsson, et al	rs35724182	T	NA	0.06869	-0.654811	0.0353224	1.02e-76	5	131580301	cis	P50479	5	131593364	131609147
Alexander Gudjonsson, et al	rs55767930	A	NA	0.1647	0.276229	0.0255704	3.34e-27	5	132203952	cis	Q969E1	5	132208014	132210738
Alexander Gudjonsson, et al	rs3733897	G	NA	0.1235	0.287097	0.0269893	2e-26	5	134223593	cis	Q96J42	5	134209493	134237215
Alexander Gudjonsson, et al	rs10038879	C	NA	0.3861	0.165283	0.019173	6.66e-18	5	134507859	trans	P01036	20	23666277	23669677
Alexander Gudjonsson, et al	rs2526145	T	NA	0.3233	0.296047	0.0189762	7.17e-55	5	135301817	cis	O14960	5	135257968	135290723
Alexander Gudjonsson, et al	rs13159365	T	NA	0.4306	-0.374091	0.0176687	1.71e-99	5	135389433	cis	Q15582	5	135364584	135399507
Alexander Gudjonsson, et al	rs13177459	C	NA	0.2905	0.181688	0.0206794	1.55e-18	5	135519351	cis	P15248	5	135227935	135231516
Alexander Gudjonsson, et al	rs60745418	T	NA	0.2969	-0.159759	0.0174774	6.19e-20	5	140006267	cis	P08571	5	140011313	140013286
Alexander Gudjonsson, et al	rs3777126	T	NA	0.3917	0.222371	0.0191149	2.79e-31	5	147203906	cis	P00995	5	147204131	147211349
Alexander Gudjonsson, et al	rs11741093	C	NA	0.06259	-1.43013	0.0328872	1e-200	5	147601530	cis	Q6UWN8	5	147582357	147594700
Alexander Gudjonsson, et al	rs2304058	C	NA	0.4768	-0.153135	0.0192309	1.68e-15	5	149508544	trans	P01127	22	39619364	39640756
Alexander Gudjonsson, et al	rs2304058	C	NA	0.4768	-1.12042	0.0112208	1e-200	5	149508544	cis	P09619	5	149493400	149535435
Alexander Gudjonsson, et al	rs10462975	T	NA	0.3914	0.430811	0.0185709	4.75e-119	5	156463358	cis	Q96D42	5	156456424	156486130
Alexander Gudjonsson, et al	rs919744	G	NA	0.1634	0.636594	0.0224875	2.69e-176	5	156531254	cis	Q8TDQ0	5	156512843	156569880
Alexander Gudjonsson, et al	rs7728609	T	NA	0.3281	-0.237877	0.0196614	1.07e-33	5	156935524	cis	Q9H013	5	156822542	157002783
Alexander Gudjonsson, et al	rs3213120	T	NA	0.02422	-1.20347	0.0593404	1.9e-91	5	158743108	cis	P29460	5	158741791	158757895
Alexander Gudjonsson, et al	rs62377262	T	NA	0.01768	0.121268	0.0169943	9.62e-13	5	172764666	trans	Q9H158	5	140306302	140391929
Alexander Gudjonsson, et al	rs17876032	G	NA	0.3778	-0.127081	0.0179773	1.56e-12	5	176830627	trans	Q9ULW2	12	130647004	130650285
Alexander Gudjonsson, et al	rs59108011	A	NA	0.01547	-1.5168	0.0721378	3.76e-98	5	179235546	cis	Q9UQ53	5	179224597	179233952
Alexander Gudjonsson, et al	rs34221241	C	NA	0.1239	-0.339403	0.0283328	4.57e-33	5	180057293	cis	P35916	5	180028506	180076624
Alexander Gudjonsson, et al	rs2387717	A	NA	0.4869	-0.284263	0.0189135	4.7e-51	5	180365103	cis	Q6UX41	5	180326077	180377906
Alexander Gudjonsson, et al	rs76106586	G	NA	0.02422	0.440286	0.0614132	7.54e-13	6	483593	trans	Q9UN74	5	140186659	140391929
Alexander Gudjonsson, et al	rs6913474	C	NA	0.3624	0.444894	0.019138	1.54e-119	6	2996321	cis	P16083	6	2988221	3019996
Alexander Gudjonsson, et al	rs5982	A	NA	0.1901	-0.178984	0.0217814	2.08e-16	6	6174866	trans	Q8WU20	12	69864129	69973562
Alexander Gudjonsson, et al	rs5985	A	NA	0.2415	-0.149748	0.0178759	5.43e-17	6	6318795	trans	P08697	17	1646130	1658562
Alexander Gudjonsson, et al	rs5985	A	NA	0.2415	-0.156633	0.0199328	3.9e-15	6	6318795	trans	Q8WU20	12	69864129	69973562
Alexander Gudjonsson, et al	rs12204494	G	NA	0.3952	0.168849	0.0193974	3.18e-18	6	6333084	trans	P02751	2	216225163	216300895
Alexander Gudjonsson, et al	rs12204494	G	NA	0.3952	0.151882	0.0155741	1.8e-22	6	6333084	trans	P05160	1	197008321	197036397
Alexander Gudjonsson, et al	rs2714337	T	NA	0.3095	0.174744	0.0205344	1.74e-17	6	7240577	trans	Q9BT88	1	155829300	155854990
Alexander Gudjonsson, et al	rs9406052	T	NA	0.4891	-0.133064	0.0184557	5.6e-13	6	7700988	trans	P18075	20	55743804	55841685
Alexander Gudjonsson, et al	rs35612982	C	NA	0.1442	0.246011	0.0268471	5.03e-20	6	20682622	trans	P12872	6	33762450	33771788
Alexander Gudjonsson, et al	rs6922556	G	NA	0.4167	-0.120468	0.016623	4.26e-13	6	25723527	trans	P02768	4	74262831	74287129
Alexander Gudjonsson, et al	rs2766598	C	NA	0.4432	0.473845	0.018702	1.26e-141	6	35765739	cis	P04118	6	35762759	35765088
Alexander Gudjonsson, et al	rs35517925	A	NA	0.2346	0.17173	0.0225379	2.54e-14	6	36221312	cis	O15264	6	36095586	36107842
Alexander Gudjonsson, et al	rs144656078	T	NA	0.03969	-0.674946	0.0472263	2.46e-46	6	36865932	cis	Q9Y3C6	6	36822603	36842800
Alexander Gudjonsson, et al	rs13200763	G	NA	0.3799	-0.153625	0.0192471	1.44e-15	6	38668854	cis	Q04760	6	38643701	38670917
Alexander Gudjonsson, et al	rs9296354	A	NA	0.113	-0.209943	0.0300018	2.6e-12	6	41058968	cis	Q86YW5	6	41117080	41122075
Alexander Gudjonsson, et al	rs62396356	G	NA	0.1525	1.153	0.0211571	1e-200	6	41167763	cis	Q5T2D2	6	41158015	41168932
Alexander Gudjonsson, et al	rs3789204	T	NA	0.3102	0.355568	0.0181854	3.94e-85	6	41254741	cis	Q9NP99	6	41235664	41254457
Alexander Gudjonsson, et al	rs6458314	C	NA	0.3586	0.392279	0.0186571	3.82e-98	6	42922215	cis	Q14749	6	42928496	42931618
Alexander Gudjonsson, et al	rs67861980	T	NA	0.2506	-0.165473	0.0202113	2.67e-16	6	43408105	cis	Q6UY11	6	43418090	43424370
Alexander Gudjonsson, et al	rs6921438	A	NA	0.48	-0.9255	0.0144853	1e-200	6	43925607	cis	P15692	6	43737921	43754224
Alexander Gudjonsson, et al	rs6921438	A	NA	0.48	0.706278	0.0164474	1e-200	6	43925607	trans	P17948	13	28874489	29069265
Alexander Gudjonsson, et al	rs6921438	A	NA	0.48	-0.180781	0.0190945	2.86e-21	6	43925607	trans	P49765	11	64002010	64006259
Alexander Gudjonsson, et al	rs1740073	T	NA	0.3847	0.215264	0.0198229	1.8e-27	6	43947398	cis	P15692	6	43737921	43754224
Alexander Gudjonsson, et al	rs35822882	T	NA	0.01989	-1.28605	0.0621133	3.13e-95	6	45916999	cis	Q9NZA1	6	45868045	46048132
Alexander Gudjonsson, et al	rs9472686	T	NA	0.3818	-0.165754	0.0191374	4.67e-18	6	46074656	trans	Q8NBZ7	2	106709759	106810795
Alexander Gudjonsson, et al	rs75398435	A	NA	0.04314	-1.74547	0.0382547	1e-200	6	46105330	cis	Q9UJA9	6	46126924	46138708
Alexander Gudjonsson, et al	rs475991	A	NA	0.03297	-1.42417	0.0490455	2.2e-185	6	46822349	cis	Q8IZF2	6	46820249	46922680
Alexander Gudjonsson, et al	rs115534907	T	NA	0.01211	-0.738235	0.0725784	2.66e-24	6	49475543	cis	P16562	6	49660073	49681274
Alexander Gudjonsson, et al	rs478328	G	NA	0.4987	0.456824	0.0153579	2e-194	6	49720877	cis	P16562	6	49660073	49681274
Alexander Gudjonsson, et al	rs72975088	T	NA	0.1903	0.23674	0.0239515	4.88e-23	6	55535375	cis	Q6UXV0	6	55192267	55267291
Alexander Gudjonsson, et al	rs1973483	T	NA	0.4806	0.521406	0.0171916	1e-200	6	74512687	cis	Q6YHK3	6	74405508	74538040
Alexander Gudjonsson, et al	rs13205436	C	NA	0.1133	-1.6334	0.0168905	1e-200	6	96034050	cis	Q5SRI9	6	96025419	96057333
Alexander Gudjonsson, et al	rs72928283	C	NA	0.1712	0.385974	0.0225793	1.64e-65	6	96082490	cis	Q5SRI9	6	96025419	96057333
Alexander Gudjonsson, et al	rs1051484	T	NA	0.1592	0.373325	0.021817	1.21e-65	6	105726036	cis	P48147	6	105725440	105850959
Alexander Gudjonsson, et al	rs12189723	G	NA	0.1454	-0.179611	0.0229319	4.79e-15	6	105775152	cis	P48147	6	105725440	105850959
Alexander Gudjonsson, et al	rs2334321	A	NA	0.09176	-0.257415	0.0318195	5.97e-16	6	110567409	cis	Q5JXM2	6	110567131	110679475
Alexander Gudjonsson, et al	rs7767851	T	NA	0.08681	-0.251327	0.0325349	1.12e-14	6	110678109	cis	Q5JXM2	6	110567131	110679475
Alexander Gudjonsson, et al	rs62418808	A	NA	0.3304	-0.140066	0.0200094	2.56e-12	6	119518918	trans	P22079	17	56295909	56345879
Alexander Gudjonsson, et al	rs28385609	T	NA	0.1694	-0.809533	0.0225023	1e-200	6	123122464	cis	Q92484	6	123110315	123130865
Alexander Gudjonsson, et al	rs9285458	G	NA	0.4433	-0.328224	0.0168875	3.84e-84	6	127463645	cis	Q9BXY4	6	127439749	127518910
Alexander Gudjonsson, et al	rs1930995	T	NA	0.1998	-0.343777	0.0219523	2.83e-55	6	132292576	cis	P29279	6	132269316	132272513
Alexander Gudjonsson, et al	rs9389268	G	NA	0.2782	0.200563	0.0208106	5.55e-22	6	135419631	trans	P01588	7	100318423	100321323
Alexander Gudjonsson, et al	rs11155297	T	NA	0.2586	-0.215544	0.0217707	4.14e-23	6	143825104	trans	Q9BR01	22	44220389	44258398
Alexander Gudjonsson, et al	rs11155297	T	NA	0.2586	-0.204106	0.0219089	1.21e-20	6	143825104	trans	Q9Y4C8	12	114254543	114404176
Alexander Gudjonsson, et al	rs11155591	T	NA	0.3158	-0.142823	0.0201178	1.25e-12	6	149064986	cis	Q9Y2C2	6	149068464	149398126
Alexander Gudjonsson, et al	rs12176034	T	NA	0.3038	0.79849	0.0172357	1e-200	6	150121693	cis	Q86VZ4	6	150139934	150186199
Alexander Gudjonsson, et al	rs629849	A	NA	0.1505	-0.639459	0.0244	2.19e-151	6	160494409	cis	P11717	6	160390131	160534539
Alexander Gudjonsson, et al	rs12209517	G	NA	0.1193	-0.446149	0.0271575	1.2e-60	6	160756736	cis	P00747	6	161123270	161174347
Alexander Gudjonsson, et al	rs4252117	G	NA	0.268	0.116283	0.0169769	7.41e-12	6	161143376	trans	P21246	7	136912088	137028611
Alexander Gudjonsson, et al	rs2489929	T	NA	0.149	0.272257	0.0252766	4.71e-27	6	161270781	cis	P00747	6	161123270	161174347
Alexander Gudjonsson, et al	rs9347624	G	NA	0.0107	0.114182	0.0140254	3.92e-16	6	162753898	trans	Q8IYS0	3	113547029	113666021
Alexander Gudjonsson, et al	rs73041845	T	NA	0.1366	0.517219	0.0264974	7.48e-85	6	169601044	cis	P35442	6	169615875	169654139
Alexander Gudjonsson, et al	rs6930789	T	NA	0.4611	-0.366753	0.0171534	2.02e-101	6	170807933	cis	P20618	6	170844205	170862429
Alexander Gudjonsson, et al	rs10215904	T	NA	0.1279	0.193592	0.0272406	1.19e-12	7	2449733	cis	Q9NRB3	7	2443223	2474242
Alexander Gudjonsson, et al	rs1548884	C	NA	0.3997	-0.261449	0.0191194	1.44e-42	7	12279761	cis	Q9NUM4	7	12250867	12282993
Alexander Gudjonsson, et al	rs1881203	C	NA	0.3407	-0.214888	0.0169371	6.94e-37	7	23292808	cis	Q14956	7	23275586	23314727
Alexander Gudjonsson, et al	rs227937	C	NA	0.4867	-0.244641	0.0190581	1.02e-37	7	23637416	cis	Q96EE4	7	23636998	23684327
Alexander Gudjonsson, et al	rs2598109	C	NA	0.1559	0.268357	0.025568	9.03e-26	7	37971913	cis	Q6FHJ7	7	37945543	38065297
Alexander Gudjonsson, et al	rs10224886	A	NA	0.254	-0.137504	0.0198981	4.83e-12	7	38242166	trans	P40225	3	184089723	184095932
Alexander Gudjonsson, et al	rs3217962	G	NA	0.4454	-0.183172	0.016714	6e-28	7	44157978	cis	Q9UJU6	7	44084239	44109055
Alexander Gudjonsson, et al	rs148562589	C	NA	0.01883	0.606014	0.0635129	1.41e-21	7	45996425	cis	P17936	7	45951949	45961473
Alexander Gudjonsson, et al	rs856563	T	NA	0.3589	-0.141662	0.0192818	2.03e-13	7	46723510	trans	Q01105	9	131445703	131458679
Alexander Gudjonsson, et al	rs79259707	A	NA	0.1316	-0.329683	0.0263308	5.74e-36	7	49812564	cis	Q2TAL6	7	49813257	49961546
Alexander Gudjonsson, et al	rs73347629	C	NA	0.02652	-0.439512	0.0562539	5.58e-15	7	49813995	cis	Q2TAL6	7	49813257	49961546
Alexander Gudjonsson, et al	rs73137633	G	NA	0.0137	-0.611129	0.0815411	6.64e-14	7	63829982	trans	P04424	7	65540785	65558545
Alexander Gudjonsson, et al	rs313829	A	NA	0.3206	-0.284798	0.0194335	1.25e-48	7	65552497	cis	O60507	7	65670186	65885530
Alexander Gudjonsson, et al	rs190736168	T	NA	0.03899	0.488385	0.0476271	1.13e-24	7	73006683	cis	Q9Y4P3	7	72983262	72993121
Alexander Gudjonsson, et al	rs6467887	A	NA	0.1033	0.305979	0.031017	5.91e-23	7	75473955	trans	P51671	17	32612687	32615353
Alexander Gudjonsson, et al	rs2908203	T	NA	0.2398	-0.214905	0.0208637	7.01e-25	7	75924218	cis	P04792	7	75931861	75933612
Alexander Gudjonsson, et al	rs984534	C	NA	0.215	-0.163092	0.0229296	1.14e-12	7	81382690	cis	P14210	7	81328322	81399754
Alexander Gudjonsson, et al	rs3757607	C	NA	0.1558	-1.17989	0.0199508	1e-200	7	83034362	cis	O15041	7	82993222	83278326
Alexander Gudjonsson, et al	rs188547	G	NA	0.3975	0.307158	0.0185522	1.44e-61	7	83283969	cis	O15041	7	82993222	83278326
Alexander Gudjonsson, et al	rs7776867	T	NA	0.0663	-0.380652	0.0376168	4.54e-24	7	87014355	cis	Q9UKG9	7	86974997	87029111
Alexander Gudjonsson, et al	rs2279542	G	NA	0.4817	-0.159959	0.0191317	6.22e-17	7	87564497	cis	Q9P0K1	7	87563458	87832204
Alexander Gudjonsson, et al	rs1859788	A	NA	0.3133	1.40368	0.00789947	1e-200	7	99971834	cis	Q9UKJ1	7	99965153	99997719
Alexander Gudjonsson, et al	rs7783550	T	NA	0.1774	0.360545	0.024296	8.11e-50	7	99987805	trans	P15515	4	70916119	70924562
Alexander Gudjonsson, et al	rs7385804	C	NA	0.359	-0.151607	0.0194259	5.98e-15	7	100235970	cis	Q15113	7	100199800	100205798
Alexander Gudjonsson, et al	rs4727469	T	NA	0.4731	0.299049	0.0182561	2.62e-60	7	100509163	cis	P22303	7	100487615	100494594
Alexander Gudjonsson, et al	rs2227667	G	NA	0.1734	-0.167618	0.0241802	4.15e-12	7	100774749	cis	P05121	7	100770370	100782547
Alexander Gudjonsson, et al	rs41281013	G	NA	0.01635	-0.513945	0.0727714	1.64e-12	7	100855215	cis	O60568	7	100849258	100861701
Alexander Gudjonsson, et al	rs12666334	T	NA	0.4125	0.161586	0.0187209	6.07e-18	7	106308675	trans	P13501	17	34198495	34207797
Alexander Gudjonsson, et al	rs342242	C	NA	0.4453	-0.13714	0.018801	3e-13	7	106338989	trans	Q13253	17	54671060	54672951
Alexander Gudjonsson, et al	rs342275	T	NA	0.4416	0.163432	0.0188587	4.47e-18	7	106359216	trans	O43405	14	31343720	31364271
Alexander Gudjonsson, et al	rs342290	C	NA	0.4423	0.169942	0.0187665	1.36e-19	7	106367604	trans	P19835	9	135937365	135947248
Alexander Gudjonsson, et al	rs67036916	A	NA	0.4424	0.161485	0.0185876	3.7e-18	7	106367636	trans	P13232	8	79587978	79717758
Alexander Gudjonsson, et al	rs342294	C	NA	0.4486	-0.166796	0.0189352	1.27e-18	7	106372622	trans	P55145	3	51422478	51426828
Alexander Gudjonsson, et al	rs141636670	G	NA	0.02458	-0.696107	0.0594522	1.15e-31	7	116712401	cis	P08581	7	116312444	116438440
Alexander Gudjonsson, et al	rs11563644	C	NA	0.06056	0.078972	0.0111393	1.35e-12	7	126997733	trans	Q07325	4	76922428	76928641
Alexander Gudjonsson, et al	rs34587586	T	NA	0.3461	-1.16781	0.0117486	1e-200	7	129938598	cis	Q9UI42	7	129932974	129964020
Alexander Gudjonsson, et al	rs2544172	C	NA	0.4099	0.154477	0.0189943	4.19e-16	7	133931338	trans	Q9UBV7	5	177027101	177037348
Alexander Gudjonsson, et al	rs2058976	T	NA	0.4302	0.445918	0.0182549	8.77e-132	7	133981379	trans	Q8NBL1	3	119187785	119213555
Alexander Gudjonsson, et al	rs2544215	C	NA	0.4318	0.379527	0.0186472	4.36e-92	7	133987896	trans	P55145	3	51422478	51426828
Alexander Gudjonsson, et al	rs2229542	C	NA	0.01618	-1.27746	0.0711889	5.28e-72	7	134135621	cis	P15121	7	134127102	134144036
Alexander Gudjonsson, et al	rs161095	G	NA	0.4489	0.127237	0.0151035	3.63e-17	7	137037202	cis	P21246	7	136912088	137028611
Alexander Gudjonsson, et al	rs7789303	G	NA	0.2979	-0.215691	0.0194903	1.82e-28	7	142552547	cis	O15197	7	142552792	142568847
Alexander Gudjonsson, et al	rs73170678	T	NA	0.1297	0.362936	0.0274427	6.27e-40	7	142836203	cis	P12273	7	142829170	142836839
Alexander Gudjonsson, et al	rs4647288	A	NA	0.01635	-0.660344	0.0721058	5.29e-20	7	142988726	cis	P12273	7	142829170	142836839
Alexander Gudjonsson, et al	rs4647288	A	NA	0.01635	-0.636596	0.0732064	3.44e-18	7	142988726	trans	Q6P5S2	6	127840600	127912962
Alexander Gudjonsson, et al	rs4421280	G	NA	0.1013	-1.18951	0.0258604	1e-200	7	143103217	cis	P21709	7	143087382	143105985
Alexander Gudjonsson, et al	rs6979892	G	NA	0.2885	0.604162	0.0189727	1e-200	7	145363182	cis	Q9UHC6	7	145813453	148118090
Alexander Gudjonsson, et al	rs2462603	A	NA	0.4982	0.175149	0.0186029	4.72e-21	7	145813854	cis	Q9UHC6	7	145813453	148118090
Alexander Gudjonsson, et al	rs2098053	A	NA	0.2601	0.34363	0.0191895	1.04e-71	7	150043205	cis	Q99969	7	150035408	150038763
Alexander Gudjonsson, et al	rs7806458	G	NA	0.3845	0.442419	0.0187318	2.48e-123	7	150476888	cis	P19801	7	150521715	150558592
Alexander Gudjonsson, et al	rs10452848	G	NA	0.4961	0.753455	0.0163716	1e-200	7	150523544	cis	P19801	7	150521715	150558592
Alexander Gudjonsson, et al	rs148084734	G	NA	0.02413	0.799788	0.0616255	1.63e-38	7	150556529	cis	P19801	7	150521715	150558592
Alexander Gudjonsson, et al	rs10233479	T	NA	0.1545	0.229958	0.0256491	3.09e-19	7	150933044	trans	Q01344	3	3111233	3168297
Alexander Gudjonsson, et al	rs2741130	G	NA	0.4324	-0.385925	0.0178745	2.19e-103	8	6733871	cis	P60022	8	6728097	6735544
Alexander Gudjonsson, et al	rs55851618	C	NA	0.4133	0.156884	0.0193412	5e-16	8	6888134	cis	P59665	8	6835171	6875778
Alexander Gudjonsson, et al	rs6983956	C	NA	0.1415	-0.200639	0.0276174	3.73e-13	8	10655330	trans	Q5DT21	5	147700766	147719412
Alexander Gudjonsson, et al	rs9009	A	NA	0.288	0.171323	0.0206226	9.77e-17	8	11702006	trans	Q5KU26	18	319361	500722
Alexander Gudjonsson, et al	rs1736081	G	NA	0.2523	0.591956	0.019064	1e-200	8	11702840	cis	P07858	8	11700033	11726957
Alexander Gudjonsson, et al	rs2142470	T	NA	0.3798	0.191204	0.0191455	1.74e-23	8	11719487	cis	P07858	8	11700033	11726957
Alexander Gudjonsson, et al	rs148230461	A	NA	0.0122	0.622555	0.0830048	6.37e-14	8	12674424	trans	O15263	8	7752151	7754233
Alexander Gudjonsson, et al	rs73665257	G	NA	0.05242	0.381144	0.042671	4.18e-19	8	16049656	trans	Q08380	17	76967320	76976191
Alexander Gudjonsson, et al	rs17634704	A	NA	0.3133	-0.462115	0.0192082	6.85e-128	8	17753306	cis	Q08830	8	17721889	17767874
Alexander Gudjonsson, et al	rs4739274	A	NA	0.4403	-0.239562	0.0181613	9.91e-40	8	21479255	cis	O00451	8	21547915	21669869
Alexander Gudjonsson, et al	rs15881	A	NA	0.4879	-0.298921	0.0177683	1.65e-63	8	21550768	cis	O00451	8	21547915	21669869
Alexander Gudjonsson, et al	rs59296513	A	NA	0.3269	0.141489	0.0194746	3.72e-13	8	22882293	cis	O14763	8	22877646	22926692
Alexander Gudjonsson, et al	rs17058204	A	NA	0.09477	0.300221	0.0320842	8.18e-21	8	27767066	trans	P24821	9	117782806	117880536
Alexander Gudjonsson, et al	rs28588017	G	NA	0.09494	0.278715	0.0317858	1.81e-18	8	27769367	trans	P11686	8	22014426	22021992
Alexander Gudjonsson, et al	rs28588017	G	NA	0.09494	0.269624	0.0315307	1.22e-17	8	27769367	trans	Q96GL9	1	179712298	179785333
Alexander Gudjonsson, et al	rs4276643	C	NA	0.352	0.138455	0.0187775	1.66e-13	8	27803599	trans	Q9Y2G5	21	46683843	46707813
Alexander Gudjonsson, et al	rs2685422	A	NA	0.3205	-0.252575	0.0198088	3.09e-37	8	27805384	cis	Q6ZMJ2	8	27727399	27850244
Alexander Gudjonsson, et al	rs2726951	T	NA	0.2916	0.275856	0.0204693	2.15e-41	8	27805783	trans	P11597	16	56995762	57017757
Alexander Gudjonsson, et al	rs2726951	T	NA	0.2916	0.243909	0.0205072	1.27e-32	8	27805783	trans	P51888	1	203444956	203460480
Alexander Gudjonsson, et al	rs2726951	T	NA	0.2916	0.264372	0.0201462	2.44e-39	8	27805783	trans	Q96GL9	1	179712298	179785333
Alexander Gudjonsson, et al	rs2685417	C	NA	0.2919	0.277411	0.0203105	1.8e-42	8	27807434	trans	P11686	8	22014426	22021992
Alexander Gudjonsson, et al	rs2685417	C	NA	0.2919	0.243092	0.0205948	3.74e-32	8	27807434	trans	P24821	9	117782806	117880536
Alexander Gudjonsson, et al	rs2685417	C	NA	0.2919	0.204956	0.0206068	2.62e-23	8	27807434	trans	P58658	21	33784314	33887707
Alexander Gudjonsson, et al	rs2726948	A	NA	0.2961	0.159998	0.0202088	2.43e-15	8	27809387	trans	Q9UNI1	12	51722227	51740463
Alexander Gudjonsson, et al	rs13250099	C	NA	0.3985	0.0463247	0.0044588	2.77e-25	8	33304694	cis	Q6P4F1	8	33228342	33330940
Alexander Gudjonsson, et al	rs1159162	G	NA	0.4237	-0.131661	0.0187155	1.99e-12	8	41176666	cis	Q8N474	8	41119481	41167016
Alexander Gudjonsson, et al	rs77346091	C	NA	0.03236	-0.463113	0.0532712	3.51e-18	8	42020158	cis	P00750	8	42032236	42065242
Alexander Gudjonsson, et al	rs2923440	A	NA	0.3543	-0.136735	0.0186116	2.03e-13	8	42429484	trans	Q9NXW2	10	74092588	74114988
Alexander Gudjonsson, et al	rs28615248	C	NA	0.2235	0.156335	0.0213302	2.31e-13	8	55451193	trans	O75636	1	27695603	27701315
Alexander Gudjonsson, et al	rs2576575	T	NA	0.4562	-0.422166	0.0175091	1.91e-128	8	57361293	cis	P01210	8	57349233	57359293
Alexander Gudjonsson, et al	rs112433249	C	NA	0.01635	-1.62068	0.072925	2.02e-109	8	57876576	cis	Q9NX62	8	57870492	57906403
Alexander Gudjonsson, et al	rs7009482	A	NA	0.4156	0.198837	0.0190423	1.6e-25	8	61195053	cis	P35219	8	61099906	61193971
Alexander Gudjonsson, et al	rs115581627	T	NA	0.03757	-0.493375	0.0487876	4.85e-24	8	62618622	cis	Q12797	8	62413116	62627155
Alexander Gudjonsson, et al	rs3758147	A	NA	0.08009	0.747828	0.0332869	8.9e-112	8	63952006	cis	Q92820	8	63927638	63951730
Alexander Gudjonsson, et al	rs78706544	G	NA	0.02634	0.0744894	0.0108166	5.71e-12	8	65889035	trans	P09237	11	102391239	102401484
Alexander Gudjonsson, et al	rs72667500	G	NA	0.0907	-0.33555	0.0323709	3.55e-25	8	79739109	cis	P13232	8	79587978	79717758
Alexander Gudjonsson, et al	rs75881014	A	NA	0.01317	-0.741791	0.0809092	4.81e-20	8	85790236	cis	P00915	8	86239837	86291243
Alexander Gudjonsson, et al	rs7000950	T	NA	0.4289	0.152627	0.018959	8.25e-16	8	86307463	cis	P00915	8	86239837	86291243
Alexander Gudjonsson, et al	rs6415565	C	NA	0.4829	0.836427	0.0150801	1e-200	8	87512896	cis	Q96DB5	8	87480486	87526586
Alexander Gudjonsson, et al	rs72680193	A	NA	0.04234	-0.505849	0.0461518	5.91e-28	8	97658153	cis	Q9Y646	8	97657455	98161882
Alexander Gudjonsson, et al	rs11984922	C	NA	0.03996	0.673979	0.0470228	1.36e-46	8	98024009	cis	Q9Y646	8	97657455	98161882
Alexander Gudjonsson, et al	rs2242197	C	NA	0.3545	-0.147183	0.0196989	7.92e-14	8	99118622	cis	P52758	8	99114572	99129469
Alexander Gudjonsson, et al	rs78020802	A	NA	0.05781	0.566297	0.0398215	6.8e-46	8	103216686	cis	Q7LG56	8	103216730	103251346
Alexander Gudjonsson, et al	rs80313215	A	NA	0.1975	0.230774	0.0238645	4.04e-22	8	105617441	cis	Q9Y561	8	105501459	105601252
Alexander Gudjonsson, et al	rs4734869	A	NA	0.2287	-0.159244	0.0204402	6.66e-15	8	106512828	trans	O75674	17	52976748	53039310
Alexander Gudjonsson, et al	rs141029929	T	NA	0.01618	0.565699	0.0737029	1.65e-14	8	108334162	cis	Q15389	8	108261721	108510283
Alexander Gudjonsson, et al	rs6992497	A	NA	0.4709	0.143939	0.0160256	2.66e-19	8	119980069	trans	Q9BQB4	17	41831099	41836156
Alexander Gudjonsson, et al	rs80309268	C	NA	0.2367	0.208036	0.0195024	1.45e-26	8	120466959	cis	P48745	8	120428546	120436593
Alexander Gudjonsson, et al	rs137956473	T	NA	0.01529	0.165502	0.0240126	5.49e-12	8	129035708	trans	O15270	14	77972340	78083116
Alexander Gudjonsson, et al	rs11784362	T	NA	0.2206	0.607706	0.0217593	1.2e-171	8	134124621	cis	O95388	8	134203282	134242587
Alexander Gudjonsson, et al	rs2013158	A	NA	0.2642	0.727674	0.0193177	1e-200	8	134202942	cis	O95388	8	134203282	134242587
Alexander Gudjonsson, et al	rs28687047	A	NA	0.2251	-0.160113	0.0222087	5.62e-13	8	134470361	trans	Q14242	12	109015686	109027735
Alexander Gudjonsson, et al	rs9643300	C	NA	0.4889	0.185472	0.0183618	5.47e-24	8	134503148	cis	Q11201	8	134467091	134584183
Alexander Gudjonsson, et al	rs148845260	C	NA	0.01229	0.116457	0.0152243	2.02e-14	8	141341695	trans	O95428	14	73704205	73741348
Alexander Gudjonsson, et al	rs6988451	A	NA	0.431	-0.148875	0.0182254	3.12e-16	8	145247168	trans	P30048	10	120927215	120938345
Alexander Gudjonsson, et al	rs34881325	T	NA	0.3925	-0.168432	0.0195068	5.9e-18	9	2622134	trans	P15692	6	43737921	43754224
Alexander Gudjonsson, et al	rs2375981	G	NA	0.4563	-0.248688	0.0190527	6.14e-39	9	2692583	trans	P15692	6	43737921	43754224
Alexander Gudjonsson, et al	rs1411262	T	NA	0.2594	-0.331018	0.0208646	1.11e-56	9	5459419	cis	Q9NZQ7	9	5450503	5470566
Alexander Gudjonsson, et al	rs16923189	G	NA	0.2856	0.457062	0.0190704	6.13e-127	9	5510644	cis	Q9BQ51	9	5510545	5571282
Alexander Gudjonsson, et al	rs7854413	C	NA	0.07143	-0.31675	0.0352002	2.29e-19	9	5557708	cis	Q9BQ51	9	5510545	5571282
Alexander Gudjonsson, et al	rs511619	A	NA	0.05649	0.318471	0.0408252	6.15e-15	9	27196494	cis	Q02763	9	27109139	27230173
Alexander Gudjonsson, et al	rs117982767	G	NA	0.0198	0.564173	0.0693509	4.12e-16	9	27201551	cis	Q02763	9	27109139	27230173
Alexander Gudjonsson, et al	rs10968017	G	NA	0.2616	-0.162821	0.0215711	4.42e-14	9	27627074	trans	Q96A25	17	41363854	41372061
Alexander Gudjonsson, et al	rs10968020	C	NA	0.2344	-0.217128	0.0221949	1.33e-22	9	27628440	trans	Q9HAT2	11	124503009	124565603
Alexander Gudjonsson, et al	rs2031902	C	NA	0.3915	0.141564	0.0192187	1.76e-13	9	33117524	trans	Q86VB7	12	7623409	7656489
Alexander Gudjonsson, et al	rs747363	C	NA	0.4979	0.107758	0.0153814	2.46e-12	9	33186079	trans	Q9Y5Y7	11	10578513	10633236
Alexander Gudjonsson, et al	rs10972159	A	NA	0.02917	-0.625175	0.0529676	3.77e-32	9	34593086	cis	P26992	9	34551430	34590121
Alexander Gudjonsson, et al	rs41274865	C	NA	0.07302	0.51037	0.0343753	7.28e-50	9	34647802	cis	Q14626	9	34650699	34661889
Alexander Gudjonsson, et al	rs2070074	G	NA	0.09344	-0.317418	0.0302359	8.82e-26	9	34649442	cis	Q9Y4X3	9	34661877	34664045
Alexander Gudjonsson, et al	rs72737145	A	NA	0.01353	0.102905	0.014323	6.74e-13	9	34675357	trans	O95428	14	73704205	73741348
Alexander Gudjonsson, et al	rs2233873	C	NA	0.06551	-0.261566	0.0367503	1.1e-12	9	34691535	cis	P26992	9	34551430	34590121
Alexander Gudjonsson, et al	rs2236291	G	NA	0.4448	-0.193964	0.0179196	2.65e-27	9	35834942	trans	Q96B86	15	93586636	93632433
Alexander Gudjonsson, et al	rs10758327	T	NA	0.4432	-0.166898	0.0187427	5.35e-19	9	35837284	trans	Q6ZVN8	1	145413095	145417545
Alexander Gudjonsson, et al	rs186851142	A	NA	0.07355	-1.29651	0.0304687	1e-200	9	91991287	cis	Q92854	9	91975702	92113045
Alexander Gudjonsson, et al	rs10820965	T	NA	0.3621	-0.314074	0.0183112	6.07e-66	9	95047607	cis	Q9BXN1	9	95218487	95244788
Alexander Gudjonsson, et al	rs10820966	T	NA	0.3624	-0.168091	0.0191287	1.53e-18	9	95055429	trans	P28906	1	208057594	208084747
Alexander Gudjonsson, et al	rs111927950	C	NA	0.02139	-0.494297	0.0617187	1.16e-15	9	95279532	trans	Q5T1S8	1	24882602	24935819
Alexander Gudjonsson, et al	rs1323523	A	NA	0.1481	0.179712	0.0256911	2.65e-12	9	95393049	trans	O43353	8	90769975	90803291
Alexander Gudjonsson, et al	rs1323523	A	NA	0.1481	0.3053	0.0249408	1.88e-34	9	95393049	trans	Q5T1S8	1	24882602	24935819
Alexander Gudjonsson, et al	rs72758547	T	NA	0.05693	-0.514822	0.0385982	1.39e-40	9	95547650	trans	Q5T1S8	1	24882602	24935819
Alexander Gudjonsson, et al	rs117724680	C	NA	0.04924	0.296401	0.0433912	8.44e-12	9	99906465	cis	O60911	9	99794940	99801925
Alexander Gudjonsson, et al	rs10984499	A	NA	0.3599	0.13839	0.0196038	1.67e-12	9	100715389	trans	P07093	2	224839829	224904036
Alexander Gudjonsson, et al	rs10984499	A	NA	0.3599	0.142015	0.0196073	4.39e-13	9	100715389	trans	P19835	9	135937365	135947248
Alexander Gudjonsson, et al	rs10819413	T	NA	0.394	-0.151918	0.0182312	7.89e-17	9	101639209	cis	P39059	9	101705461	101833069
Alexander Gudjonsson, et al	rs12380469	A	NA	0.1139	0.251323	0.0287368	2.22e-18	9	101767984	cis	P39059	9	101705461	101833069
Alexander Gudjonsson, et al	rs78742138	C	NA	0.03952	0.361542	0.0473507	2.25e-14	9	113260708	trans	P55957	22	18216906	18257536
Alexander Gudjonsson, et al	rs78742138	C	NA	0.03952	0.643837	0.0442886	7.03e-48	9	113260708	cis	Q4LDE5	9	113127531	113342160
Alexander Gudjonsson, et al	rs7048551	T	NA	0.2153	-0.171083	0.0209918	3.64e-16	9	113277643	cis	Q4LDE5	9	113127531	113342160
Alexander Gudjonsson, et al	rs144875739	A	NA	0.01688	-1.05684	0.0722738	2.01e-48	9	114193609	cis	Q14914	9	114312002	114362135
Alexander Gudjonsson, et al	rs111703901	C	NA	0.04862	0.779804	0.0426012	7.58e-75	9	114325819	cis	Q14914	9	114312002	114362135
Alexander Gudjonsson, et al	rs59773154	A	NA	0.1979	-0.315507	0.0233519	1.35e-41	9	114367123	cis	Q14914	9	114312002	114362135
Alexander Gudjonsson, et al	rs10982156	A	NA	0.08999	-0.463661	0.0309391	9.03e-51	9	117088064	trans	P00742	13	113777128	113803843
Alexander Gudjonsson, et al	rs10982156	A	NA	0.08999	-0.220754	0.0317556	3.61e-12	9	117088064	trans	P10646	2	188328957	188430487
Alexander Gudjonsson, et al	rs10982156	A	NA	0.08999	0.253639	0.031731	1.31e-15	9	117088064	trans	P20155	4	57676026	57687908
Alexander Gudjonsson, et al	rs7021589	C	NA	0.173	0.832314	0.022516	1e-200	9	117804667	cis	P24821	9	117782806	117880536
Alexander Gudjonsson, et al	rs7021589	C	NA	0.173	-1.04236	0.0202075	1e-200	9	117804667	trans	Q9UNI1	12	51722227	51740463
Alexander Gudjonsson, et al	rs7021589	C	NA	0.173	-0.344266	0.0236321	4.51e-48	9	117804667	trans	Q9Y2G5	21	46683843	46707813
Alexander Gudjonsson, et al	rs7029844	A	NA	0.2973	-0.311547	0.0203452	6.26e-53	9	117878911	trans	P11686	8	22014426	22021992
Alexander Gudjonsson, et al	rs7029844	A	NA	0.2973	-0.243925	0.0203413	3.93e-33	9	117878911	trans	Q96GL9	1	179712298	179785333
Alexander Gudjonsson, et al	rs7858535	C	NA	0.3022	-0.327171	0.0203631	4.36e-58	9	117887631	trans	P58658	21	33784314	33887707
Alexander Gudjonsson, et al	rs1035029	G	NA	0.3845	-0.144002	0.0181386	2.04e-15	9	123742818	cis	P01031	9	123714616	123812554
Alexander Gudjonsson, et al	rs10985149	T	NA	0.009547	-0.935925	0.0877841	1.54e-26	9	123850172	cis	P06396	9	123970072	124095121
Alexander Gudjonsson, et al	rs359584	G	NA	0.4655	0.168296	0.0190412	9.7e-19	9	127957070	trans	P55145	3	51422478	51426828
Alexander Gudjonsson, et al	rs72769820	C	NA	0.04022	0.347456	0.0458584	3.54e-14	9	130385170	cis	Q969X2	9	130647600	130667687
Alexander Gudjonsson, et al	rs11243421	T	NA	0.4244	0.157685	0.0190113	1.09e-16	9	134426038	trans	Q15109	6	32148745	32152101
Alexander Gudjonsson, et al	rs8193017	C	NA	0.04005	0.882675	0.0459572	3.27e-82	9	135930789	cis	P19835	9	135937365	135947248
Alexander Gudjonsson, et al	rs4962104	T	NA	0.1989	-0.355123	0.0199822	1.17e-70	9	136087047	cis	Q9NPH6	9	136080664	136084630
Alexander Gudjonsson, et al	rs514659	C	NA	0.2576	0.307266	0.020476	6.69e-51	9	136142203	trans	P04275	12	6058040	6233936
Alexander Gudjonsson, et al	rs514659	C	NA	0.2576	0.92804	0.0179803	1e-200	9	136142203	trans	Q9NNX6	19	7804879	7812464
Alexander Gudjonsson, et al	rs514659	C	NA	0.2576	0.192852	0.0211378	7.27e-20	9	136142203	trans	Q9NY97	2	62423248	62451866
Alexander Gudjonsson, et al	rs9411378	A	NA	0.1827	-0.213968	0.023935	3.91e-19	9	136145425	trans	P15586	12	65107225	65153227
Alexander Gudjonsson, et al	rs79343853	C	NA	0.06825	0.301887	0.036756	2.15e-16	9	136146310	trans	Q14126	18	29078006	29128971
Alexander Gudjonsson, et al	rs505922	C	NA	0.2575	0.234791	0.0214463	6.8e-28	9	136149229	trans	P11226	10	54525140	54531460
Alexander Gudjonsson, et al	rs505922	C	NA	0.2575	-0.185709	0.0213488	3.35e-18	9	136149229	trans	Q96AD5	11	818902	825573
Alexander Gudjonsson, et al	rs75444660	G	NA	0.06073	0.405749	0.0396226	1.31e-24	9	136182475	trans	Q6UWB1	19	14142560	14163743
Alexander Gudjonsson, et al	rs34054981	T	NA	0.1068	-0.689733	0.0293642	5.3e-122	9	136291361	cis	Q76LX8	9	136279478	136324508
Alexander Gudjonsson, et al	rs28615428	A	NA	0.03624	0.668876	0.0500148	8.63e-41	9	136342768	cis	Q76LX8	9	136279478	136324508
Alexander Gudjonsson, et al	rs9657703	A	NA	0.3213	-0.161901	0.0196622	1.81e-16	9	136942423	trans	P42830	4	74861359	74864496
Alexander Gudjonsson, et al	rs12685659	T	NA	0.1001	-1.0646	0.0285011	1e-200	9	137776719	cis	Q15485	9	137772654	137779924
Alexander Gudjonsson, et al	rs7873100	G	NA	0.2573	0.434294	0.0206404	2.77e-98	9	137856843	cis	O00602	9	137801431	137809809
Alexander Gudjonsson, et al	rs72766543	T	NA	0.263	-0.303833	0.0180482	1.36e-63	9	138439806	trans	Q9NPH6	9	136080664	136084630
Alexander Gudjonsson, et al	rs9409964	A	NA	0.1949	0.501733	0.019718	7.93e-143	9	138471928	trans	Q9NPH6	9	136080664	136084630
Alexander Gudjonsson, et al	rs12378344	G	NA	0.4818	0.235679	0.0178286	6.8e-40	9	139094171	cis	Q6ZRP7	9	139098179	139137687
Alexander Gudjonsson, et al	rs28578007	T	NA	0.4246	-0.325985	0.0187614	1.27e-67	9	139838690	trans	Q8NBK3	3	3742498	4508965
Alexander Gudjonsson, et al	rs7850844	A	NA	0.04562	0.509519	0.0444109	1.81e-30	9	139840543	trans	P04279	20	43835638	43838413
Alexander Gudjonsson, et al	rs7850844	A	NA	0.04562	0.327502	0.0433067	3.96e-14	9	139840543	trans	Q9P0V9	2	110300559	110371783
Alexander Gudjonsson, et al	rs41309980	C	NA	0.128	0.483845	0.0260864	8.5e-77	9	139841212	cis	P07360	9	139839698	139841426
Alexander Gudjonsson, et al	rs7019538	C	NA	0.4775	0.118391	0.01631	3.91e-13	9	139861470	cis	P41222	9	139871956	139879887
Alexander Gudjonsson, et al	rs10117795	A	NA	0.2302	-0.638078	0.0205746	1e-200	9	140002220	cis	Q9UHL4	9	140004994	140009629
Alexander Gudjonsson, et al	rs3736461	C	NA	0.2159	-0.185852	0.0223026	7.87e-17	10	5855403	cis	P50395	10	5807186	5884095
Alexander Gudjonsson, et al	rs7086174	A	NA	0.3957	0.301225	0.0178746	1.01e-63	10	6016399	cis	Q13261	10	5990855	6020150
Alexander Gudjonsson, et al	rs113808467	C	NA	0.03068	-0.418115	0.0532211	3.96e-15	10	7743781	trans	Q50LG9	8	145747761	145752416
Alexander Gudjonsson, et al	rs59814098	T	NA	0.05295	0.556507	0.0410902	8.65e-42	10	7744227	trans	P16860	1	11917521	11918988
Alexander Gudjonsson, et al	rs59814098	T	NA	0.05295	0.4301	0.0404273	1.97e-26	10	7744227	trans	Q8IXJ6	19	39369197	39390502
Alexander Gudjonsson, et al	rs73621240	A	NA	0.06895	1.18218	0.0335185	1e-200	10	7745021	cis	P19823	10	7745232	7791483
Alexander Gudjonsson, et al	rs73621240	A	NA	0.06895	0.589031	0.0364261	8.13e-59	10	7745021	trans	P19827	3	52811603	52826078
Alexander Gudjonsson, et al	rs6602268	G	NA	0.03121	-0.988799	0.0507945	2.11e-84	10	7764233	trans	Q8IXJ6	19	39369197	39390502
Alexander Gudjonsson, et al	rs79432761	G	NA	0.03925	-0.334638	0.0472784	1.46e-12	10	7773282	trans	O00189	7	99699172	99707968
Alexander Gudjonsson, et al	rs2298318	G	NA	0.04889	0.319745	0.0413521	1.06e-14	10	7774091	trans	Q9C075	17	39078948	39093886
Alexander Gudjonsson, et al	rs61738953	G	NA	0.03536	0.497215	0.0491231	4.42e-24	10	14862082	trans	P18850	1	161736084	161933860
Alexander Gudjonsson, et al	rs61738953	G	NA	0.03536	-0.611601	0.0476217	9.43e-38	10	14862082	cis	Q49AH0	10	14861249	14880574
Alexander Gudjonsson, et al	rs59974558	T	NA	0.1255	0.226522	0.0271022	6.38e-17	10	14926525	cis	Q49AH0	10	14861249	14880574
Alexander Gudjonsson, et al	rs11011683	G	NA	0.2222	-0.177361	0.0224114	2.5e-15	10	20217660	trans	P14543	1	236139130	236228462
Alexander Gudjonsson, et al	rs2474720	C	NA	0.3985	-0.229388	0.0172896	3.58e-40	10	33491186	cis	O14786	10	33466420	33625190
Alexander Gudjonsson, et al	rs1800858	A	NA	0.2716	-0.404347	0.0202097	4.73e-89	10	43595968	cis	P07949	10	43572475	43625799
Alexander Gudjonsson, et al	rs3004212	T	NA	0.3298	-0.384541	0.0176378	2.22e-105	10	43642810	cis	Q8N6G5	10	43633934	43680756
Alexander Gudjonsson, et al	rs2438988	A	NA	0.3739	0.176996	0.0189879	1.15e-20	10	49370090	trans	P01298	17	42018172	42019836
Alexander Gudjonsson, et al	rs10993994	T	NA	0.3768	-0.892788	0.0142784	1e-200	10	51549496	cis	P08118	10	51549498	51562517
Alexander Gudjonsson, et al	rs7071083	T	NA	0.4759	0.435225	0.0181911	1.68e-126	10	52008140	cis	Q9NR71	10	51942538	52008370
Alexander Gudjonsson, et al	rs146075547	A	NA	0.02961	-0.914539	0.0540615	3.39e-64	10	52069324	cis	Q9NR71	10	51942538	52008370
Alexander Gudjonsson, et al	rs75580312	A	NA	0.01414	1.58209	0.0762856	1.54e-95	10	53635526	cis	O94907	10	54074056	54077802
Alexander Gudjonsson, et al	rs75580312	A	NA	0.01414	1.49151	0.0763957	6.93e-85	10	53635526	trans	Q9UBT3	8	42231586	42234750
Alexander Gudjonsson, et al	rs7097068	G	NA	0.421	-0.268887	0.0184975	7.12e-48	10	54119880	cis	O94907	10	54074056	54077802
Alexander Gudjonsson, et al	rs7097068	G	NA	0.421	-0.243911	0.0185125	1.21e-39	10	54119880	trans	Q9UBT3	8	42231586	42234750
Alexander Gudjonsson, et al	rs1800451	T	NA	0.01105	-1.29498	0.0875257	1.57e-49	10	54531226	cis	P11226	10	54525140	54531460
Alexander Gudjonsson, et al	rs1800450	T	NA	0.1399	-0.90079	0.0246104	1e-200	10	54531235	cis	P11226	10	54525140	54531460
Alexander Gudjonsson, et al	rs10761731	T	NA	0.4418	0.227329	0.0185598	1.71e-34	10	65027610	trans	P42830	4	74861359	74864496
Alexander Gudjonsson, et al	rs7896518	G	NA	0.4459	0.145309	0.0187562	9.39e-15	10	65104500	trans	Q99075	5	139712428	139726216
Alexander Gudjonsson, et al	rs10761784	A	NA	0.4764	-0.141475	0.0184729	1.88e-14	10	65308750	trans	P17405	11	6411655	6416228
Alexander Gudjonsson, et al	rs2229498	G	NA	0.1609	0.343049	0.0246439	4.77e-44	10	70856852	trans	O43353	8	90769975	90803291
Alexander Gudjonsson, et al	rs142527895	C	NA	0.02042	0.0973359	0.0142123	7.45e-12	10	72131481	trans	Q86SR1	5	153570290	153800544
Alexander Gudjonsson, et al	rs55860137	G	NA	0.04597	-0.369585	0.0447213	1.41e-16	10	72607219	cis	P61457	10	72642037	72648541
Alexander Gudjonsson, et al	rs10999992	C	NA	0.1536	0.210888	0.0263416	1.19e-15	10	73528898	cis	Q9H7M9	10	73507316	73533255
Alexander Gudjonsson, et al	rs4747200	G	NA	0.2905	-0.164966	0.0200612	1.98e-16	10	73574405	trans	P28799	17	42422614	42430470
Alexander Gudjonsson, et al	rs41306532	G	NA	0.4845	0.502425	0.01757	7.62e-180	10	73591829	trans	Q8NHJ6	19	55155340	55181810
Alexander Gudjonsson, et al	rs7899959	A	NA	0.4844	0.516162	0.0172994	1.3e-195	10	73600316	cis	P07602	10	73576055	73611126
Alexander Gudjonsson, et al	rs3312	G	NA	0.4783	0.192285	0.0189835	4.11e-24	10	73856984	cis	Q92563	10	73818793	73848790
Alexander Gudjonsson, et al	rs2227551	G	NA	0.2801	0.24895	0.0197398	1.82e-36	10	75669190	trans	Q96I82	10	102821598	102827888
Alexander Gudjonsson, et al	rs2227564	T	NA	0.2638	0.379864	0.0198821	2.26e-81	10	75673101	cis	P00749	10	75668935	75677255
Alexander Gudjonsson, et al	rs2395137	C	NA	0.3764	-0.410281	0.0178507	6.73e-117	10	76847993	cis	Q6B8I1	10	76854192	76868979
Alexander Gudjonsson, et al	rs3847450	A	NA	0.4455	-0.159457	0.0179714	7.13e-19	10	89297507	cis	Q9UNW1	10	89264632	89313217
Alexander Gudjonsson, et al	rs12254574	A	NA	0.08982	-0.591975	0.0325369	5.76e-74	10	90431938	trans	Q8TBP5	5	99871009	99922445
Alexander Gudjonsson, et al	rs10509554	T	NA	0.3245	0.506822	0.0178125	4.45e-178	10	90525792	cis	Q5VXI9	10	90521163	90537999
Alexander Gudjonsson, et al	rs7911226	G	NA	0.2891	-0.242805	0.0198484	2.07e-34	10	90768965	cis	P25445	10	90750414	90775542
Alexander Gudjonsson, et al	rs1051338	G	NA	0.3265	0.157933	0.020099	3.91e-15	10	91007360	trans	P17655	1	223889295	223963720
Alexander Gudjonsson, et al	rs11186737	T	NA	0.2588	-0.311423	0.0206012	1.26e-51	10	93666349	cis	Q8TAT2	10	93666346	93669240
Alexander Gudjonsson, et al	rs588061	T	NA	0.4777	-0.290262	0.0174446	3.63e-62	10	99642731	cis	Q9NQ79	10	99624757	99790585
Alexander Gudjonsson, et al	rs4486555	T	NA	0.3618	-0.270402	0.0190535	1.03e-45	10	101799302	trans	O14791	22	36649056	36663576
Alexander Gudjonsson, et al	rs11599750	T	NA	0.3613	-0.259588	0.0182197	4.64e-46	10	101805442	trans	P46952	2	42994229	43019733
Alexander Gudjonsson, et al	rs11591571	A	NA	0.2764	-0.198529	0.0213652	1.51e-20	10	104342804	trans	Q9UNE0	2	109510927	109605828
Alexander Gudjonsson, et al	rs11191368	T	NA	0.108	-0.365237	0.0290983	3.88e-36	10	104449444	cis	P36405	10	104433488	104474164
Alexander Gudjonsson, et al	rs2282326	C	NA	0.3593	-0.603333	0.0173446	1e-200	10	106020398	cis	P78417	10	105995114	106027217
Alexander Gudjonsson, et al	rs148288814	T	NA	0.01264	0.169935	0.0211994	1.09e-15	10	114789545	trans	Q96NW4	19	33087913	33167503
Alexander Gudjonsson, et al	rs66654016	C	NA	0.1732	0.232092	0.0247115	5.88e-21	10	115851567	cis	Q5GFL6	10	115999018	116051272
Alexander Gudjonsson, et al	rs597371	G	NA	0.425	-0.247173	0.0189268	5.62e-39	10	116032519	cis	Q5GFL6	10	115999018	116051272
Alexander Gudjonsson, et al	rs4269847	G	NA	0.274	0.271414	0.0207532	4.39e-39	10	117991102	cis	P56159	10	117816444	118032979
Alexander Gudjonsson, et al	rs2915762	C	NA	0.4867	-0.154956	0.0190903	4.78e-16	10	118358659	cis	P54315	10	118349897	118368687
Alexander Gudjonsson, et al	rs10886430	G	NA	0.1297	-0.206496	0.0271744	2.99e-14	10	121010256	trans	O00626	16	57392684	57400102
Alexander Gudjonsson, et al	rs10886430	G	NA	0.1297	-0.488833	0.0278226	4.21e-69	10	121010256	trans	Q92583	16	57438679	57449974
Alexander Gudjonsson, et al	rs2672596	A	NA	0.2317	-0.196745	0.0216178	8.95e-20	10	124226793	trans	Q86TD4	16	4239375	4292081
Alexander Gudjonsson, et al	rs3019487	A	NA	0.3211	-0.140742	0.0186071	3.91e-14	10	124319752	trans	P05451	2	79347488	79350545
Alexander Gudjonsson, et al	rs2027515	T	NA	0.215	0.328154	0.0226383	1.29e-47	10	127495832	cis	P10746	10	127477146	127511817
Alexander Gudjonsson, et al	rs11244755	T	NA	0.3068	0.185712	0.0189247	9.88e-23	10	127687017	cis	O43184	10	127700950	128077024
Alexander Gudjonsson, et al	rs2075842	C	NA	0.3796	0.17559	0.0194277	1.59e-19	11	1215056	trans	Q86XP6	2	69172364	69180102
Alexander Gudjonsson, et al	rs35705950	T	NA	0.117	0.264549	0.0295824	3.79e-19	11	1241221	trans	P07988	2	85884437	85895864
Alexander Gudjonsson, et al	rs75723867	A	NA	0.305	0.172538	0.0196831	1.85e-18	11	1686790	cis	P07339	11	1773982	1785222
Alexander Gudjonsson, et al	rs72850955	C	NA	0.09318	-0.31177	0.0324037	6.49e-22	11	1777037	trans	O43825	1	193148175	193155784
Alexander Gudjonsson, et al	rs55861089	G	NA	0.1091	-0.413101	0.028952	3.44e-46	11	1783757	cis	P07339	11	1773982	1785222
Alexander Gudjonsson, et al	rs1050239	A	NA	0.2961	-0.346541	0.019477	8.11e-71	11	6415463	cis	P17405	11	6411655	6416228
Alexander Gudjonsson, et al	rs35862450	A	NA	0.2655	0.153644	0.0205609	7.86e-14	11	6462087	trans	Q8NAU1	1	33327869	33338083
Alexander Gudjonsson, et al	rs143666677	G	NA	0.01176	1.01432	0.0873217	3.42e-31	11	7176204	trans	P03971	19	2249308	2252072
Alexander Gudjonsson, et al	rs143666677	G	NA	0.01176	1.44089	0.0845736	4.36e-65	11	7176204	trans	P08729	12	52626304	52645970
Alexander Gudjonsson, et al	rs360153	T	NA	0.4099	0.288941	0.0187435	1.29e-53	11	9762274	cis	Q9UH65	11	9685624	9774538
Alexander Gudjonsson, et al	rs116573529	A	NA	0.0495	0.318506	0.0351848	1.4e-19	11	10611719	cis	Q9Y5Y7	11	10578513	10633236
Alexander Gudjonsson, et al	rs11022114	A	NA	0.3319	0.198575	0.0189571	1.13e-25	11	12038874	cis	Q9UBP4	11	11984653	12031316
Alexander Gudjonsson, et al	rs7946010	A	NA	0.4631	0.166655	0.01928	5.43e-18	11	17176057	trans	O15444	19	8117651	8127534
Alexander Gudjonsson, et al	rs75575009	C	NA	0.02776	0.698916	0.0544488	1.03e-37	11	18220689	trans	Q9UKP5	5	64444563	64777747
Alexander Gudjonsson, et al	rs1829575	G	NA	0.2001	1.02639	0.0194441	1e-200	11	18287750	cis	P0DJI8	11	18287721	18291524
Alexander Gudjonsson, et al	rs139946387	A	NA	0.01255	-0.682971	0.0839665	4.16e-16	11	18436578	trans	Q9NZV1	2	36583069	36778278
Alexander Gudjonsson, et al	rs8176786	T	NA	0.05454	0.927531	0.0394628	3.72e-122	11	20959394	trans	Q15884	9	71939488	72007371
Alexander Gudjonsson, et al	rs8176786	T	NA	0.05454	0.896424	0.0392377	1.6e-115	11	20959394	cis	Q92832	11	20691117	21597227
Alexander Gudjonsson, et al	rs72948166	G	NA	0.01273	-0.605745	0.0843385	6.85e-13	11	21094538	trans	Q15884	9	71939488	72007371
Alexander Gudjonsson, et al	rs80238569	G	NA	0.07134	0.375866	0.0370003	3.04e-24	11	27777863	cis	P23560	11	27676440	27743605
Alexander Gudjonsson, et al	rs2753408	A	NA	0.4966	-0.514001	0.0181509	2.06e-176	11	33399691	cis	Q6ZVL6	11	33563618	33695648
Alexander Gudjonsson, et al	rs831636	A	NA	0.344	-0.21162	0.0185086	2.84e-30	11	33739598	cis	P13987	11	33719807	33757991
Alexander Gudjonsson, et al	rs4755375	T	NA	0.2464	0.275392	0.0213639	5.09e-38	11	34508128	cis	P04040	11	34460472	34493609
Alexander Gudjonsson, et al	rs10836292	T	NA	0.1393	-0.317198	0.0266056	9.07e-33	11	34775076	trans	Q96QR1	5	180017103	180018540
Alexander Gudjonsson, et al	rs10768174	G	NA	0.411	0.216394	0.0182912	2.72e-32	11	36079256	cis	Q86VR8	11	35639735	35642419
Alexander Gudjonsson, et al	rs12574547	G	NA	0.3175	0.144473	0.0199963	5.01e-13	11	36173089	trans	Q86VR8	11	35639735	35642419
Alexander Gudjonsson, et al	rs1377104	G	NA	0.4632	0.128594	0.0176172	2.89e-13	11	40306481	cis	Q9HCJ2	11	40135753	41481323
Alexander Gudjonsson, et al	rs144801476	A	NA	0.01043	-0.803561	0.0862522	1.2e-20	11	46702070	cis	Q07960	11	46698630	46722165
Alexander Gudjonsson, et al	rs4506602	C	NA	0.4515	-0.125758	0.0181967	4.81e-12	11	46815633	trans	P05154	14	95027779	95059457
Alexander Gudjonsson, et al	rs4506602	C	NA	0.4515	0.147239	0.0183199	9.2e-16	11	46815633	trans	Q8TCY5	21	33664124	33687095
Alexander Gudjonsson, et al	rs7947747	A	NA	0.437	0.130465	0.0187673	3.61e-12	11	46852839	trans	Q6E0U4	19	35988122	36004560
Alexander Gudjonsson, et al	rs75422278	A	NA	0.1425	-0.217776	0.0262283	1.01e-16	11	47602879	trans	Q96JJ7	18	66340925	66382535
Alexander Gudjonsson, et al	rs7946236	A	NA	0.03412	0.711834	0.0780398	7.41e-20	11	49172419	cis	Q04609	11	49168187	49230222
Alexander Gudjonsson, et al	rs11229063	A	NA	0.2456	-0.177457	0.0217106	2.99e-16	11	57369730	trans	O14641	17	7128660	7137864
Alexander Gudjonsson, et al	rs11603020	C	NA	0.2467	-0.785498	0.0192558	1e-200	11	57374332	cis	P05155	11	57364860	57382326
Alexander Gudjonsson, et al	rs11229075	C	NA	0.2529	-0.165079	0.0219999	6.21e-14	11	57391023	trans	P48740	3	186935942	187009810
Alexander Gudjonsson, et al	rs11229075	C	NA	0.2529	0.272194	0.0218635	1.4e-35	11	57391023	trans	P55289	5	21750782	22853731
Alexander Gudjonsson, et al	rs12277676	T	NA	0.3487	-0.310425	0.0191307	3.27e-59	11	59659006	cis	P20061	11	59620273	59634048
Alexander Gudjonsson, et al	rs664034	C	NA	0.4154	-0.233886	0.0186915	6.34e-36	11	59930966	trans	Q9NPC4	22	43088127	43117304
Alexander Gudjonsson, et al	rs6591561	G	NA	0.2755	-0.353671	0.0200582	1.39e-69	11	60070176	trans	Q9NZC2	6	41126244	41130924
Alexander Gudjonsson, et al	rs555835	T	NA	0.3235	-0.534259	0.0177339	2.18e-199	11	60689445	cis	Q24JP5	11	60691935	60704631
Alexander Gudjonsson, et al	rs3741240	A	NA	0.3391	0.145313	0.0197004	1.63e-13	11	62186542	trans	Q96QR1	5	180017103	180018540
Alexander Gudjonsson, et al	rs10792355	C	NA	0.3315	-0.474618	0.0178582	1.25e-155	11	62423856	cis	O94766	11	62382768	62389647
Alexander Gudjonsson, et al	rs12291465	T	NA	0.3314	-0.382165	0.0188572	2.55e-91	11	62437000	trans	P02652	1	161192082	161193421
Alexander Gudjonsson, et al	rs6932	G	NA	0.01459	0.540364	0.0756555	9.17e-13	11	62656316	trans	P14314	19	11546109	11561783
Alexander Gudjonsson, et al	rs10896045	A	NA	0.3119	0.171366	0.0202242	2.39e-17	11	65555524	trans	Q16769	2	37571717	37600465
Alexander Gudjonsson, et al	rs72926898	C	NA	0.02157	0.536711	0.0601379	4.47e-19	11	65724437	cis	Q15828	11	65779312	65780976
Alexander Gudjonsson, et al	rs607736	A	NA	0.2978	0.202496	0.0207032	1.36e-22	11	66328877	cis	Q9UBX1	11	66330934	66336312
Alexander Gudjonsson, et al	rs73542967	T	NA	0.1645	0.370405	0.0226553	4.38e-60	11	73123512	cis	Q969Z4	11	73087309	73108519
Alexander Gudjonsson, et al	rs56808069	C	NA	0.01025	0.148629	0.0214355	4.1e-12	11	73892896	trans	Q9UHF0	12	57403784	57422667
Alexander Gudjonsson, et al	rs6592590	T	NA	0.448	0.155189	0.0182789	2.07e-17	11	74381029	cis	Q6WN34	11	74407474	74442430
Alexander Gudjonsson, et al	rs76136269	T	NA	0.05569	-0.489039	0.040251	5.76e-34	11	74420703	trans	P22004	6	7727030	7881655
Alexander Gudjonsson, et al	rs61389091	T	NA	0.05578	-0.763698	0.0389293	1.09e-85	11	74427921	cis	Q6WN34	11	74407474	74442430
Alexander Gudjonsson, et al	rs2229437	G	NA	0.1635	0.203051	0.0249622	4.14e-16	11	82564294	cis	P42785	11	82534544	82681626
Alexander Gudjonsson, et al	rs3888798	C	NA	0.0488	-0.591067	0.0420811	8.16e-45	11	88027209	cis	P53634	11	88026760	88070955
Alexander Gudjonsson, et al	rs72966841	T	NA	0.08257	0.941759	0.0315011	2.21e-196	11	88070110	cis	P53634	11	88026760	88070955
Alexander Gudjonsson, et al	rs282486	G	NA	0.09344	0.248087	0.0286239	4.43e-18	11	99208140	cis	O94779	11	98891683	100229616
Alexander Gudjonsson, et al	rs11568819	A	NA	0.06498	0.497754	0.036669	5.69e-42	11	102401633	cis	P09237	11	102391239	102401484
Alexander Gudjonsson, et al	rs35231465	A	NA	0.02237	-0.930858	0.063956	5.46e-48	11	102584135	cis	P22894	11	102582526	102597781
Alexander Gudjonsson, et al	rs17860955	C	NA	0.01202	-1.1157	0.0860458	1.9e-38	11	102649482	cis	P09238	11	102641234	102651359
Alexander Gudjonsson, et al	rs17885595	A	NA	0.1454	0.470842	0.0264244	5.08e-71	11	102666962	cis	P09238	11	102641234	102651359
Alexander Gudjonsson, et al	rs534191	T	NA	0.4532	0.565426	0.0174865	1e-200	11	102671697	cis	P03956	11	102660651	102668891
Alexander Gudjonsson, et al	rs520540	G	NA	0.4374	-0.260931	0.0168017	2.17e-54	11	102709425	cis	P08254	11	102706532	102714534
Alexander Gudjonsson, et al	rs10895596	A	NA	0.2963	-0.617756	0.0184768	1e-200	11	104032043	cis	Q9GZP0	11	103777914	104035107
Alexander Gudjonsson, et al	rs1800057	G	NA	0.01901	-1.82472	0.0660904	8.57e-168	11	108143456	cis	Q7Z4H8	11	108342832	108369159
Alexander Gudjonsson, et al	rs74822968	A	NA	0.1164	-0.333092	0.0291853	3.6e-30	11	108369173	cis	Q7Z4H8	11	108342832	108369159
Alexander Gudjonsson, et al	rs12296076	G	NA	0.3613	0.135863	0.0197083	5.44e-12	11	111166504	trans	P10082	17	42030106	42081837
Alexander Gudjonsson, et al	rs1273044	T	NA	0.2049	-0.195642	0.0221061	8.74e-19	11	112993848	cis	P13591	11	112831997	113149158
Alexander Gudjonsson, et al	rs2186798	G	NA	0.1231	0.231785	0.0277921	7.43e-17	11	113128061	cis	P13591	11	112831997	113149158
Alexander Gudjonsson, et al	rs11215010	C	NA	0.1059	-0.317524	0.0304027	1.56e-25	11	114352249	trans	Q15485	9	137772654	137779924
Alexander Gudjonsson, et al	rs12721028	G	NA	0.1175	-0.428053	0.0288171	6.54e-50	11	116705590	trans	P01189	2	25383722	25391772
Alexander Gudjonsson, et al	rs9919599	C	NA	0.1363	0.306721	0.0268649	3.43e-30	11	116745484	trans	P02786	3	195754054	195809060
Alexander Gudjonsson, et al	rs4516002	A	NA	0.1589	0.18812	0.0245857	1.98e-14	11	116999059	trans	O60704	22	26921458	26992681
Alexander Gudjonsson, et al	rs8521	C	NA	0.2689	-1.0564	0.0153602	1e-200	11	117067699	cis	Q16549	11	117075053	117103241
Alexander Gudjonsson, et al	rs3830008	C	NA	0.1726	-0.319786	0.0239987	1.65e-40	11	117093764	cis	Q16549	11	117075053	117103241
Alexander Gudjonsson, et al	rs4938490	G	NA	0.4093	-0.861687	0.0149065	1e-200	11	118080977	cis	Q86YT9	11	118064455	118095809
Alexander Gudjonsson, et al	rs1168570	C	NA	0.3764	0.121633	0.017723	6.74e-12	11	118947154	trans	Q9HCR9	2	178487980	178973066
Alexander Gudjonsson, et al	rs2248853	T	NA	0.1362	0.289457	0.0266468	1.73e-27	11	119207446	cis	Q9BXJ0	11	119209652	119217383
Alexander Gudjonsson, et al	rs2508490	G	NA	0.1873	0.547997	0.0220833	6.18e-136	11	120099679	cis	Q86UD1	11	120081475	120101041
Alexander Gudjonsson, et al	rs2508490	G	NA	0.1873	1.04909	0.0190517	1e-200	11	120099679	trans	Q9H293	14	23842018	23845612
Alexander Gudjonsson, et al	rs11218736	T	NA	0.2726	-0.157488	0.021693	3.88e-13	11	122523667	cis	Q8TF42	11	122526383	122685181
Alexander Gudjonsson, et al	rs2370794	G	NA	0.3322	0.236776	0.0197054	2.94e-33	11	122714782	cis	O95727	11	122709208	122743347
Alexander Gudjonsson, et al	rs7941947	T	NA	0.3411	-0.237731	0.0192231	3.95e-35	11	123064648	cis	Q9H6B4	11	122943035	123065989
Alexander Gudjonsson, et al	rs79288090	G	NA	0.01565	-0.721509	0.0709047	2.54e-24	11	124353256	cis	Q96AP7	11	124622026	124632186
Alexander Gudjonsson, et al	rs78778622	C	NA	0.07797	-0.321631	0.0357815	2.5e-19	11	124530664	cis	Q9HAT2	11	124503009	124565603
Alexander Gudjonsson, et al	rs11604175	T	NA	0.2461	-0.187678	0.02017	1.34e-20	11	124619407	cis	Q96AP7	11	124622026	124632186
Alexander Gudjonsson, et al	rs78196034	C	NA	0.07541	-0.664542	0.0350046	2.29e-80	11	125891706	cis	Q4KMG0	11	125825691	125933230
Alexander Gudjonsson, et al	rs8177399	T	NA	0.01786	-0.701546	0.0703169	1.92e-23	11	126160826	cis	P58753	11	126152960	126168740
Alexander Gudjonsson, et al	rs73632737	C	NA	0.05216	0.356374	0.0399904	5.04e-19	11	126226775	trans	Q99542	12	56229217	56236750
Alexander Gudjonsson, et al	rs35257264	T	NA	0.03014	0.397914	0.0541585	2.02e-13	11	126296816	trans	P16581	1	169691781	169733846
Alexander Gudjonsson, et al	rs73583419	A	NA	0.064	0.632695	0.0379968	2.96e-62	11	129939390	cis	Q06481	11	129939732	130014699
Alexander Gudjonsson, et al	rs7104201	C	NA	0.4139	-0.295409	0.0181508	1.48e-59	11	131143643	cis	Q9P121	11	131240373	132206716
Alexander Gudjonsson, et al	rs655627	G	NA	0.4328	-0.144746	0.0177163	3.08e-16	11	134021859	cis	Q9BX67	11	133938820	134021896
Alexander Gudjonsson, et al	rs570113	T	NA	0.309	0.147151	0.0203265	4.51e-13	11	134122250	cis	Q9P016	11	134118173	134123264
Alexander Gudjonsson, et al	rs215223	A	NA	0.4221	-0.133991	0.0182341	2.01e-13	12	590259	trans	O75636	1	27695603	27701315
Alexander Gudjonsson, et al	rs58895526	G	NA	0.2168	0.17028	0.0226636	5.76e-14	12	658104	trans	Q15884	9	71939488	72007371
Alexander Gudjonsson, et al	rs58895526	G	NA	0.2168	0.179608	0.0224646	1.29e-15	12	658104	trans	Q92832	11	20691117	21597227
Alexander Gudjonsson, et al	rs216311	T	NA	0.4169	0.342383	0.0178265	3.27e-82	12	6128443	trans	P00374	5	79922047	79950802
Alexander Gudjonsson, et al	rs7308002	A	NA	0.4143	0.173851	0.0186048	9.24e-21	12	6152727	cis	P04275	12	6058040	6233936
Alexander Gudjonsson, et al	rs113566801	T	NA	0.09459	-0.284452	0.0309228	3.62e-20	12	6229571	cis	P04275	12	6058040	6233936
Alexander Gudjonsson, et al	rs2041388	A	NA	0.2566	1.4	0.0110973	1e-200	12	6562836	cis	Q9BX59	12	6560856	6575683
Alexander Gudjonsson, et al	rs3782735	G	NA	0.3948	-0.131741	0.0189328	3.44e-12	12	6885076	cis	P18627	12	6881678	6887621
Alexander Gudjonsson, et al	rs2071058	T	NA	0.2924	-0.14841	0.0206668	6.92e-13	12	6960893	cis	P60174	12	6976283	6980112
Alexander Gudjonsson, et al	rs2226955	G	NA	0.2923	-0.166605	0.0198853	5.37e-17	12	6965194	trans	P29401	3	53258723	53290068
Alexander Gudjonsson, et al	rs7962629	G	NA	0.1305	-0.217163	0.0268376	5.88e-16	12	7166770	trans	Q86WD7	14	94929054	94946026
Alexander Gudjonsson, et al	rs36136293	G	NA	0.09344	0.301785	0.0326849	2.63e-20	12	7241055	trans	Q9Y6T7	7	14184674	15014402
Alexander Gudjonsson, et al	rs7485194	C	NA	0.04438	-0.430922	0.0458819	5.89e-21	12	7539260	trans	O14818	20	60711791	60718496
Alexander Gudjonsson, et al	rs7485194	C	NA	0.04438	-0.356057	0.0465135	1.93e-14	12	7539260	trans	Q16851	2	64068074	64118696
Alexander Gudjonsson, et al	rs7305170	T	NA	0.05286	0.415609	0.0423863	1.07e-22	12	7595836	trans	P49247	2	88991162	89050452
Alexander Gudjonsson, et al	rs6488618	T	NA	0.4321	0.94988	0.0142388	1e-200	12	7908860	cis	Q8WTT0	12	7882011	7904201
Alexander Gudjonsson, et al	rs61920546	C	NA	0.181	-0.166357	0.0240746	4.84e-12	12	8601281	cis	Q6EIG7	12	8608522	8630926
Alexander Gudjonsson, et al	rs10771925	C	NA	0.3696	-0.204329	0.019059	8.12e-27	12	9752730	cis	Q12918	12	9747147	9760482
Alexander Gudjonsson, et al	rs117261728	G	NA	0.0419	-0.434716	0.0461137	4.22e-21	12	10054033	cis	Q9P126	12	10138241	10166023
Alexander Gudjonsson, et al	rs476844	T	NA	0.3856	1.30588	0.0082062	1e-200	12	10137296	cis	Q5QGZ9	12	10103915	10148293
Alexander Gudjonsson, et al	rs544605	C	NA	0.2192	0.479395	0.0210924	2.35e-114	12	10146707	cis	Q9P126	12	10138241	10166023
Alexander Gudjonsson, et al	rs10772383	A	NA	0.2905	-0.169618	0.0207112	2.62e-16	12	11049651	trans	Q96DR5	20	31749574	31769218
Alexander Gudjonsson, et al	rs7398041	A	NA	0.29	-0.233935	0.0199529	9.56e-32	12	11067524	trans	P15516	4	70894130	70902255
Alexander Gudjonsson, et al	rs7294858	A	NA	0.2749	-0.140802	0.0201733	2.96e-12	12	11126577	trans	P09228	20	23804406	23807368
Alexander Gudjonsson, et al	rs36175327	A	NA	0.2757	-0.143903	0.0202384	1.16e-12	12	11255674	trans	P01037	20	23728190	23731905
Alexander Gudjonsson, et al	rs36175327	A	NA	0.2757	-0.145059	0.0203596	1.04e-12	12	11255674	trans	P28325	20	23856572	23860387
Alexander Gudjonsson, et al	rs2160588	A	NA	0.09618	0.390434	0.030404	9.6e-38	12	12487447	cis	Q9H8J5	12	12482198	12503475
Alexander Gudjonsson, et al	rs1001096	A	NA	0.3871	0.684955	0.0163951	1e-200	12	14988455	cis	Q93070	12	14978503	14996429
Alexander Gudjonsson, et al	rs2430686	G	NA	0.3652	-0.201384	0.0187027	4.89e-27	12	15045203	cis	P08493	12	15034115	15038860
Alexander Gudjonsson, et al	rs4149056	C	NA	0.1598	0.181906	0.0255658	1.12e-12	12	21331549	trans	O00212	11	66824289	66839484
Alexander Gudjonsson, et al	rs4149056	C	NA	0.1598	0.246681	0.0263926	9.05e-21	12	21331549	trans	O95429	8	38034051	38070819
Alexander Gudjonsson, et al	rs11045856	G	NA	0.2222	-0.173262	0.0222751	7.35e-15	12	21350689	trans	O75077	2	207308263	207485851
Alexander Gudjonsson, et al	rs118171527	C	NA	0.02802	0.650864	0.0536965	8.16e-34	12	21598886	cis	P46063	12	21621845	21654603
Alexander Gudjonsson, et al	rs118150066	A	NA	0.0213	0.649296	0.0613736	3.71e-26	12	22115987	cis	P46063	12	21621845	21654603
Alexander Gudjonsson, et al	rs11049127	C	NA	0.2311	0.824401	0.0196729	1e-200	12	27922074	cis	A6NHS7	12	27915671	27924209
Alexander Gudjonsson, et al	rs2881787	T	NA	0.2621	0.154933	0.0204023	3.1e-14	12	28298422	cis	P12272	12	28111017	28125638
Alexander Gudjonsson, et al	rs10843390	T	NA	0.3016	0.214275	0.020428	9.68e-26	12	29496991	trans	O95479	1	9294834	9331396
Alexander Gudjonsson, et al	rs10843390	T	NA	0.3016	0.150832	0.0201135	6.43e-14	12	29496991	trans	P49767	4	177604689	177713881
Alexander Gudjonsson, et al	rs187503002	G	NA	0.009813	0.205152	0.0240273	1.36e-17	12	40139750	trans	Q9Y3B2	10	99195899	99205774
Alexander Gudjonsson, et al	rs11177623	C	NA	0.319	0.141643	0.0200089	1.45e-12	12	41047351	cis	Q12860	12	41086244	41466220
Alexander Gudjonsson, et al	rs1907705	T	NA	0.4576	0.253943	0.0187404	7.86e-42	12	42451122	cis	Q4G148	12	42475647	42538681
Alexander Gudjonsson, et al	rs10875687	C	NA	0.2875	0.14977	0.0197959	3.86e-14	12	48134214	cis	P21128	12	48103517	48119350
Alexander Gudjonsson, et al	rs2079295	C	NA	0.3419	-0.589138	0.0181569	1e-200	12	48412592	trans	P02452	17	48260650	48278993
Alexander Gudjonsson, et al	rs7297265	G	NA	0.4656	-0.145439	0.0186851	7.04e-15	12	54719689	trans	Q9P126	12	10138241	10166023
Alexander Gudjonsson, et al	rs12309895	A	NA	0.09609	0.30619	0.0316128	3.47e-22	12	56359085	cis	P40967	12	56347889	56367101
Alexander Gudjonsson, et al	rs117779516	C	NA	0.09627	-0.291793	0.0302744	5.51e-22	12	56750872	cis	Q13790	12	56754353	56756607
Alexander Gudjonsson, et al	rs540730	T	NA	0.3232	0.176261	0.0190103	1.83e-20	12	57807114	trans	P09529	2	121103719	121109384
Alexander Gudjonsson, et al	rs2229357	A	NA	0.3142	-0.318289	0.0198544	7.74e-58	12	57843711	trans	Q8IWU5	20	46285092	46415360
Alexander Gudjonsson, et al	rs11172775	T	NA	0.0541	-0.446836	0.0399778	5.28e-29	12	59257348	cis	Q6UXM1	12	59265931	59314303
Alexander Gudjonsson, et al	rs12810354	A	NA	0.01105	1.59317	0.0859557	1.08e-76	12	60992398	trans	Q6UXM1	12	59265931	59314303
Alexander Gudjonsson, et al	rs4761234	C	NA	0.4797	-0.492744	0.0163382	8.17e-200	12	69732105	cis	P61626	12	69742121	69748014
Alexander Gudjonsson, et al	rs10777164	A	NA	0.2947	-0.144086	0.0207179	3.53e-12	12	89831594	trans	Q6P4E1	15	44580927	44707956
Alexander Gudjonsson, et al	rs11105318	A	NA	0.2534	-0.164742	0.0214742	1.7e-14	12	89926658	trans	P09564	17	80272744	80275478
Alexander Gudjonsson, et al	rs11105318	A	NA	0.2534	-0.32144	0.0206928	2.05e-54	12	89926658	trans	Q08708	17	72537247	72542282
Alexander Gudjonsson, et al	rs11105318	A	NA	0.2534	-0.231052	0.0205875	3.15e-29	12	89926658	trans	Q9UGN4	17	72462555	72480933
Alexander Gudjonsson, et al	rs1803343	C	NA	0.01618	-0.607166	0.068948	1.3e-18	12	91539784	cis	P51884	12	91496406	91505608
Alexander Gudjonsson, et al	rs115651556	A	NA	0.01353	-1.98517	0.0757572	2.37e-151	12	94613898	cis	O60486	12	94542499	94701451
Alexander Gudjonsson, et al	rs7958289	A	NA	0.03218	-0.559151	0.0514639	1.69e-27	12	94632026	cis	O60486	12	94542499	94701451
Alexander Gudjonsson, et al	rs17288108	G	NA	0.1518	-0.262381	0.0264809	3.83e-23	12	96131895	cis	Q9HB63	12	96051583	96184930
Alexander Gudjonsson, et al	rs4277163	T	NA	0.2853	-0.151876	0.0203067	7.48e-14	12	98999111	trans	Q9BXJ0	11	119209652	119217383
Alexander Gudjonsson, et al	rs117317284	T	NA	0.0175	0.56257	0.0706379	1.66e-15	12	102058890	trans	P42785	11	82534544	82681626
Alexander Gudjonsson, et al	rs2559850	G	NA	0.4055	-0.173193	0.0191099	1.27e-19	12	102093459	trans	P09668	15	79213400	79241916
Alexander Gudjonsson, et al	rs1073083	T	NA	0.2127	-0.274977	0.0223042	6.36e-35	12	102094940	trans	P42785	11	82534544	82681626
Alexander Gudjonsson, et al	rs10431453	A	NA	0.1401	-0.327995	0.0265622	4.98e-35	12	102133391	trans	O75629	1	167498914	167523004
Alexander Gudjonsson, et al	rs74683465	T	NA	0.02847	-0.445174	0.0559297	1.73e-15	12	102175531	trans	Q8NHJ6	19	55155340	55181810
Alexander Gudjonsson, et al	rs10492086	G	NA	0.1963	-0.417268	0.0228155	1.02e-74	12	102187941	trans	O75629	1	167498914	167523004
Alexander Gudjonsson, et al	rs10492086	G	NA	0.1963	-0.196473	0.0233455	3.9e-17	12	102187941	trans	P07602	10	73576055	73611126
Alexander Gudjonsson, et al	rs10778152	G	NA	0.2813	-0.157813	0.0201594	4.95e-15	12	102225751	trans	P07339	11	1773982	1785222
Alexander Gudjonsson, et al	rs10778152	G	NA	0.2813	-0.236459	0.0211336	4.63e-29	12	102225751	trans	P35475	4	980785	998316
Alexander Gudjonsson, et al	rs10778152	G	NA	0.2813	-0.261881	0.0207336	1.43e-36	12	102225751	trans	Q9Y646	8	97657455	98161882
Alexander Gudjonsson, et al	rs1165693	A	NA	0.3049	1.01127	0.0148667	1e-200	12	104340204	cis	P14625	12	104323885	104347423
Alexander Gudjonsson, et al	rs1165693	A	NA	0.3049	0.711397	0.0177261	1e-200	12	104340204	trans	P52272	19	8509651	8553998
Alexander Gudjonsson, et al	rs10861224	C	NA	0.1187	-0.233866	0.0266411	1.66e-18	12	104870424	cis	Q9NPF2	12	104849073	105155792
Alexander Gudjonsson, et al	rs12318001	C	NA	0.09459	-0.336438	0.0305111	2.84e-28	12	104974951	trans	P07585	12	91539025	91576900
Alexander Gudjonsson, et al	rs1650133	C	NA	0.4865	-0.210316	0.0173272	6.65e-34	12	104981594	cis	Q9NPF2	12	104849073	105155792
Alexander Gudjonsson, et al	rs115095912	A	NA	0.009989	0.216965	0.0299989	4.74e-13	12	106526371	trans	P0DJ93	6	11094266	11138964
Alexander Gudjonsson, et al	rs73191242	A	NA	0.2012	-0.211	0.0228771	2.88e-20	12	109013956	cis	Q14242	12	109015686	109027735
Alexander Gudjonsson, et al	rs17696736	G	NA	0.3659	0.135462	0.0194329	3.15e-12	12	112486818	trans	P13598	17	62079954	62097994
Alexander Gudjonsson, et al	rs12296288	A	NA	0.02564	-1.96297	0.0523485	1e-200	12	118685725	cis	P30086	12	118573663	118583389
Alexander Gudjonsson, et al	rs1920792	T	NA	0.4674	-0.127525	0.0182759	3e-12	12	121404584	trans	Q11128	19	5865837	5903798
Alexander Gudjonsson, et al	rs2259852	A	NA	0.3215	-0.159759	0.020386	4.63e-15	12	121434833	trans	P02741	1	159682079	159684379
Alexander Gudjonsson, et al	rs11553699	G	NA	0.1182	0.220829	0.0288794	2.06e-14	12	122216910	trans	Q99075	5	139712428	139726216
Alexander Gudjonsson, et al	rs7979166	T	NA	0.3149	-0.25953	0.0193299	4.24e-41	12	128768520	cis	Q8N3T6	12	128751948	129192460
Alexander Gudjonsson, et al	rs11059680	A	NA	0.4615	-0.14133	0.0179339	3.26e-15	12	128894290	cis	Q8N3T6	12	128751948	129192460
Alexander Gudjonsson, et al	rs12369635	T	NA	0.09945	-0.210112	0.0296811	1.45e-12	12	129561356	trans	Q14DG7	12	125671382	126146917
Alexander Gudjonsson, et al	rs61943547	A	NA	0.0663	0.446561	0.0368725	9.24e-34	12	130091658	cis	Q14C87	12	129556270	130388211
Alexander Gudjonsson, et al	rs3814787	C	NA	0.2834	0.160166	0.0203591	3.63e-15	13	24152370	cis	Q9NS68	13	24144509	24250232
Alexander Gudjonsson, et al	rs1995970	C	NA	0.2163	-0.254338	0.0214434	1.89e-32	13	31874303	cis	Q6Y288	13	31774073	31906413
Alexander Gudjonsson, et al	rs9547908	C	NA	0.2937	-0.238901	0.0190466	4.34e-36	13	38069809	cis	Q15063	13	38136720	38172981
Alexander Gudjonsson, et al	rs4142548	A	NA	0.2588	0.185402	0.0213428	3.73e-18	13	46535350	trans	O00212	11	66824289	66839484
Alexander Gudjonsson, et al	rs9534280	C	NA	0.4136	-0.186373	0.0189648	8.59e-23	13	46585051	trans	P40200	3	111011566	111384597
Alexander Gudjonsson, et al	rs6561283	A	NA	0.2172	-0.441424	0.0227596	8.49e-84	13	46640837	trans	P48775	4	156775890	156841558
Alexander Gudjonsson, et al	rs9534311	G	NA	0.3466	0.175469	0.0191431	4.9e-20	13	46650121	trans	P00747	6	161123270	161174347
Alexander Gudjonsson, et al	rs9534313	G	NA	0.3466	0.528207	0.0187251	4.6e-175	13	46650546	trans	P05937	8	91070836	91107703
Alexander Gudjonsson, et al	rs9534313	G	NA	0.3466	0.548188	0.0184497	5.28e-194	13	46650546	cis	Q96IY4	13	46627321	46679211
Alexander Gudjonsson, et al	rs1216987	T	NA	0.08911	-0.225424	0.0327295	5.68e-12	13	47342773	cis	P10768	13	47345391	47371367
Alexander Gudjonsson, et al	rs9571710	T	NA	0.2653	0.190551	0.0210102	1.2e-19	13	67639141	cis	Q9HC56	13	66876967	67804468
Alexander Gudjonsson, et al	rs73196184	A	NA	0.1153	0.294337	0.0288503	1.94e-24	13	67808183	cis	Q9HC56	13	66876967	67804468
Alexander Gudjonsson, et al	rs73224739	G	NA	0.01123	0.133515	0.0190518	2.42e-12	13	78741031	trans	O00287	13	37393361	37403241
Alexander Gudjonsson, et al	rs118000667	T	NA	0.02838	0.888561	0.0560881	1.59e-56	13	92083635	cis	P78333	13	92050929	93519490
Alexander Gudjonsson, et al	rs342702	T	NA	0.2586	-0.859725	0.0184796	1e-200	13	92422946	cis	P78333	13	92050929	93519490
Alexander Gudjonsson, et al	rs118154962	C	NA	0.02219	0.0958184	0.0136356	2.11e-12	13	97603583	trans	O60512	1	161141100	161147287
Alexander Gudjonsson, et al	rs56294756	T	NA	0.02661	0.111637	0.0135094	1.41e-16	13	110900995	trans	Q9NR21	12	3900213	3982608
Alexander Gudjonsson, et al	rs6041	A	NA	0.1125	-0.959904	0.0238547	1e-200	13	113772707	cis	P08709	13	113760105	113774995
Alexander Gudjonsson, et al	rs547138	T	NA	0.4404	-0.171126	0.0182766	7.74e-21	13	113792170	cis	P00742	13	113777128	113803843
Alexander Gudjonsson, et al	rs494860	A	NA	0.1898	-0.359026	0.0224194	1.02e-57	13	113819009	trans	P36507	19	4090319	4124126
Alexander Gudjonsson, et al	rs494860	A	NA	0.1898	-0.352307	0.0210108	4.19e-63	13	113819009	trans	Q9UK55	14	94749650	94759608
Alexander Gudjonsson, et al	rs56119221	G	NA	0.1563	-0.388044	0.0227471	2.99e-65	13	113888721	trans	Q9UK55	14	94749650	94759608
Alexander Gudjonsson, et al	rs12876365	T	NA	0.1538	-0.400267	0.0244394	2.75e-60	13	113911651	trans	P36507	19	4090319	4124126
Alexander Gudjonsson, et al	rs1049564	A	NA	0.1674	-0.232748	0.02482	6.76e-21	14	20940606	cis	P00491	14	20937113	20945253
Alexander Gudjonsson, et al	rs1760928	G	NA	0.2341	-0.310936	0.0215837	4.74e-47	14	20955695	cis	P00491	14	20937113	20945253
Alexander Gudjonsson, et al	rs11629118	C	NA	0.2203	0.593466	0.0209091	3.27e-177	14	21145055	cis	P03950	14	21152336	21167130
Alexander Gudjonsson, et al	rs12588573	T	NA	0.2189	-0.261955	0.0216358	9.64e-34	14	21146584	cis	P34096	14	21152259	21168761
Alexander Gudjonsson, et al	rs36071889	T	NA	0.2297	-0.427213	0.0216867	2.19e-86	14	21159266	cis	P03950	14	21152336	21167130
Alexander Gudjonsson, et al	rs1045922	A	NA	0.2585	0.688663	0.0184045	1e-200	14	21250124	cis	Q93091	14	21249210	21250626
Alexander Gudjonsson, et al	rs17254387	G	NA	0.2719	-0.24364	0.0196048	1.85e-35	14	21280678	cis	P07998	14	21269387	21271437
Alexander Gudjonsson, et al	rs56216219	G	NA	0.03819	-0.404246	0.0456968	9.05e-19	14	21287223	cis	P07998	14	21269387	21271437
Alexander Gudjonsson, et al	rs2233859	A	NA	0.4609	0.236127	0.0189658	1.4e-35	14	21359808	cis	P10153	14	21423611	21424595
Alexander Gudjonsson, et al	rs2783800	C	NA	0.2759	-0.195539	0.0212879	4.1e-20	14	21416423	cis	P12724	14	21359558	21360507
Alexander Gudjonsson, et al	rs28403575	T	NA	0.08725	-0.291426	0.0323011	1.84e-19	14	24025340	cis	O75843	14	24028774	24037279
Alexander Gudjonsson, et al	rs8192917	C	NA	0.2211	-0.52282	0.0214628	4.61e-131	14	25102160	cis	P10144	14	25100160	25103473
Alexander Gudjonsson, et al	rs117309559	G	NA	0.02219	0.486264	0.0647267	5.8e-14	14	31030304	cis	O43405	14	31343720	31364271
Alexander Gudjonsson, et al	rs7159420	G	NA	0.1191	0.512577	0.0291835	4.65e-69	14	31314355	cis	O43405	14	31343720	31364271
Alexander Gudjonsson, et al	rs799473	G	NA	0.142	0.68406	0.0257766	3.53e-155	14	35516213	cis	Q8N128	14	35514113	35582336
Alexander Gudjonsson, et al	rs9989177	T	NA	0.4404	-0.175415	0.0187892	1e-20	14	50092471	cis	Q10469	14	50087489	50090198
Alexander Gudjonsson, et al	rs10137847	T	NA	0.4437	-0.682501	0.0167133	1e-200	14	52490104	cis	Q14112	14	52471521	52535712
Alexander Gudjonsson, et al	rs35657569	T	NA	0.1045	0.240546	0.0293393	2.43e-16	14	52520746	trans	Q99674	2	27321757	27341995
Alexander Gudjonsson, et al	rs12589690	C	NA	0.4014	-0.14591	0.0186646	5.39e-15	14	53276075	cis	Q96EK6	14	53241912	53258386
Alexander Gudjonsson, et al	rs112796738	A	NA	0.08893	-0.606932	0.0312855	7.75e-84	14	55582001	cis	P17931	14	55590828	55612126
Alexander Gudjonsson, et al	rs942626	T	NA	0.4158	-0.129648	0.0187655	4.89e-12	14	65550082	cis	P61244	14	65472892	65569413
Alexander Gudjonsson, et al	rs2127868	G	NA	0.1772	1.53298	0.0140353	1e-200	14	65794327	cis	Q9BYC5	14	65877310	66210839
Alexander Gudjonsson, et al	rs2127870	G	NA	0.1774	1.52292	0.0137633	1e-200	14	65796846	trans	Q9BUP3	11	20385231	20405329
Alexander Gudjonsson, et al	rs9635249	A	NA	0.1772	0.184771	0.0248247	9.84e-14	14	65797784	trans	O43508	17	7452208	7464925
Alexander Gudjonsson, et al	rs11158588	G	NA	0.178	-0.187849	0.0245378	1.93e-14	14	65799876	trans	P10619	20	44518783	44527459
Alexander Gudjonsson, et al	rs1958560	G	NA	0.419	-0.180722	0.0193013	7.74e-21	14	66036795	trans	Q15109	6	32148745	32152101
Alexander Gudjonsson, et al	rs12100668	G	NA	0.4018	-0.173225	0.0186085	1.29e-20	14	69793475	cis	Q8N428	14	69725994	69821183
Alexander Gudjonsson, et al	rs1958078	A	NA	0.1353	-0.235602	0.0243359	3.62e-22	14	70354858	cis	Q9H4F8	14	70320848	70499083
Alexander Gudjonsson, et al	rs227419	T	NA	0.415	0.12192	0.0169857	7.08e-13	14	70459370	cis	Q9H4F8	14	70320848	70499083
Alexander Gudjonsson, et al	rs117818304	C	NA	0.05437	-1.02264	0.0385489	4.56e-155	14	74474396	cis	O75356	14	74424713	74486102
Alexander Gudjonsson, et al	rs10873267	A	NA	0.3818	0.137748	0.0187256	1.89e-13	14	74941081	trans	P09668	15	79213400	79241916
Alexander Gudjonsson, et al	rs1995411	C	NA	0.3368	-0.183082	0.0193266	2.72e-21	14	79516524	cis	Q9Y4C0	14	78708734	80330762
Alexander Gudjonsson, et al	rs12898075	G	NA	0.282	-0.197827	0.0197769	1.48e-23	14	85808118	cis	O43155	14	85996488	86095034
Alexander Gudjonsson, et al	rs9658667	A	NA	0.02502	0.759973	0.0578376	1.95e-39	14	93399050	cis	P10645	14	93389425	93401638
Alexander Gudjonsson, et al	rs729940	T	NA	0.1476	-0.24197	0.0266149	9.77e-20	14	93399101	cis	P10645	14	93389425	93401638
Alexander Gudjonsson, et al	rs1956162	T	NA	0.1944	0.366747	0.0220638	4.82e-62	14	94720527	trans	P17174	10	101156627	101190381
Alexander Gudjonsson, et al	rs3790037	A	NA	0.194	0.905761	0.0203625	1e-200	14	94751008	cis	Q9UK55	14	94749650	94759608
Alexander Gudjonsson, et al	rs1243167	A	NA	0.276	0.158962	0.0202377	4.01e-15	14	94841641	cis	P01009	14	94843084	94857030
Alexander Gudjonsson, et al	rs17090719	C	NA	0.2107	-0.189588	0.0226063	5.01e-17	14	94846661	trans	P11117	11	47260853	47270457
Alexander Gudjonsson, et al	rs709932	T	NA	0.1179	-0.204679	0.0293417	3.04e-12	14	94849201	trans	P50281	14	23305766	23318236
Alexander Gudjonsson, et al	rs112963922	T	NA	0.01087	1.08615	0.0894417	6.2e-34	14	94877868	trans	O75394	2	27994584	28210954
Alexander Gudjonsson, et al	rs112963922	T	NA	0.01087	0.825292	0.0884892	1.09e-20	14	94877868	trans	P11117	11	47260853	47270457
Alexander Gudjonsson, et al	rs112963922	T	NA	0.01087	0.598997	0.0761423	3.64e-15	14	94877868	trans	P11309	6	37137979	37143202
Alexander Gudjonsson, et al	rs112963922	T	NA	0.01087	1.09405	0.0877409	1.1e-35	14	94877868	trans	P19878	1	183524698	183560011
Alexander Gudjonsson, et al	rs2180813	T	NA	0.1645	-0.235681	0.0194068	6.15e-34	14	94928140	cis	Q86U17	14	94908801	94919127
Alexander Gudjonsson, et al	rs76624128	G	NA	0.06321	0.482643	0.0386429	8.48e-36	14	94983724	cis	Q8IW75	14	94953611	94984181
Alexander Gudjonsson, et al	rs4900235	T	NA	0.2334	0.391522	0.0222514	2.67e-69	14	94988702	cis	Q8IW75	14	94953611	94984181
Alexander Gudjonsson, et al	rs5511	T	NA	0.2534	0.508009	0.0205157	2.3e-135	14	95033595	cis	P29622	14	95027428	95036250
Alexander Gudjonsson, et al	rs8019677	T	NA	0.2527	0.150366	0.0205274	2.39e-13	14	95040431	trans	Q9UKR3	19	51559463	51568371
Alexander Gudjonsson, et al	rs6118	T	NA	0.1073	0.201019	0.0293718	7.7e-12	14	95053863	trans	P26842	12	6554033	6560884
Alexander Gudjonsson, et al	rs6118	T	NA	0.1073	0.274692	0.0293286	7.53e-21	14	95053863	trans	Q9NQ88	12	4430371	4462338
Alexander Gudjonsson, et al	rs6119	G	NA	0.1086	0.531719	0.0286385	5.99e-77	14	95054012	trans	Q15648	17	37560538	37607539
Alexander Gudjonsson, et al	rs4062	A	NA	0.324	-0.144302	0.0192857	7.3e-14	14	95063174	cis	P05154	14	95027779	95059457
Alexander Gudjonsson, et al	rs56361564	C	NA	0.1831	-0.206203	0.0234148	1.29e-18	14	95094014	trans	P41221	3	55499743	55523973
Alexander Gudjonsson, et al	rs56250610	G	NA	0.1633	-0.244411	0.0240048	2.39e-24	14	95115224	cis	P01011	14	95078714	95090392
Alexander Gudjonsson, et al	rs7143025	A	NA	0.2456	-0.272792	0.02183	7.83e-36	14	100797200	cis	P23381	14	100800125	100843142
Alexander Gudjonsson, et al	rs12881760	G	NA	0.3792	-0.40705	0.0184212	3.39e-108	14	101176335	cis	P80370	14	101192042	101201539
Alexander Gudjonsson, et al	rs12881760	G	NA	0.3792	-0.420721	0.0184504	4.3e-115	14	101176335	trans	Q02383	20	43849941	43853099
Alexander Gudjonsson, et al	rs139135370	T	NA	0.03271	0.464191	0.0507518	5.89e-20	14	104056286	trans	Q53RT3	2	70187226	70189397
Alexander Gudjonsson, et al	rs139135370	T	NA	0.03271	0.474071	0.0536666	1.01e-18	14	104056286	trans	Q8NI22	2	47129009	47168994
Alexander Gudjonsson, et al	rs139135370	T	NA	0.03271	-0.366019	0.0533331	6.75e-12	14	104056286	trans	Q9H467	10	104183002	104192418
Alexander Gudjonsson, et al	rs140633683	C	NA	0.02679	0.456025	0.0603151	4.01e-14	14	104536086	trans	P13688	19	43011456	43065386
Alexander Gudjonsson, et al	rs10138660	T	NA	0.1264	0.206692	0.0286356	5.28e-13	14	105385241	trans	Q7Z434	20	3827487	3849280
Alexander Gudjonsson, et al	rs147878777	T	NA	0.04712	0.54882	0.0451422	5.23e-34	14	105662871	trans	P02100	11	5289582	5526847
Alexander Gudjonsson, et al	rs147878777	T	NA	0.04712	0.390751	0.0454527	8.19e-18	14	105662871	trans	P13688	19	43011456	43065386
Alexander Gudjonsson, et al	rs147878777	T	NA	0.04712	0.45783	0.0451841	3.96e-24	14	105662871	trans	Q8NI22	2	47129009	47168994
Alexander Gudjonsson, et al	rs139712292	A	NA	0.03554	-0.478533	0.0520414	3.74e-20	14	105816435	trans	P04808	9	5334969	5339873
Alexander Gudjonsson, et al	rs139712292	A	NA	0.03554	-0.433035	0.0518214	6.47e-17	14	105816435	trans	Q96E93	12	9102640	9163356
Alexander Gudjonsson, et al	rs149389111	T	NA	0.03014	-0.46501	0.0552254	3.76e-17	14	105887287	trans	Q6UXN2	6	41196062	41206620
Alexander Gudjonsson, et al	rs6576092	G	NA	0.1726	0.184716	0.0250384	1.62e-13	14	105895331	trans	P24863	6	99990256	100016849
Alexander Gudjonsson, et al	rs6576092	G	NA	0.1726	0.318889	0.0247066	4.11e-38	14	105895331	trans	Q9UGT4	22	24577227	24585078
Alexander Gudjonsson, et al	rs7144207	G	NA	0.1733	0.174491	0.0244886	1.04e-12	14	105899667	trans	Q8N111	11	787104	790123
Alexander Gudjonsson, et al	rs35471125	T	NA	0.2339	0.207201	0.0219613	3.92e-21	14	105969061	trans	Q6ZSG1	18	43906772	44043103
Alexander Gudjonsson, et al	rs8014713	C	NA	0.2326	0.192957	0.0223913	6.84e-18	14	105977150	trans	P59861	4	9446260	9452240
Alexander Gudjonsson, et al	rs8014713	C	NA	0.2326	0.236524	0.0217773	1.77e-27	14	105977150	trans	Q01459	1	85015289	85040163
Alexander Gudjonsson, et al	rs8014713	C	NA	0.2326	0.278924	0.0222174	3.76e-36	14	105977150	trans	Q9UKJ1	7	99965153	99997719
Alexander Gudjonsson, et al	rs35590487	T	NA	0.2309	0.155056	0.0221491	2.55e-12	14	105989599	trans	O14788	13	43136872	43182149
Alexander Gudjonsson, et al	rs35590487	T	NA	0.2309	0.214175	0.0220544	2.7e-22	14	105989599	trans	Q6B9Z1	19	46543006	46580376
Alexander Gudjonsson, et al	rs35590487	T	NA	0.2309	0.193091	0.0210587	4.77e-20	14	105989599	trans	Q6UW32	19	46733009	46734500
Alexander Gudjonsson, et al	rs35590487	T	NA	0.2309	0.22034	0.0223447	6.15e-23	14	105989599	trans	Q7Z434	20	3827487	3849280
Alexander Gudjonsson, et al	rs11624007	C	NA	0.2334	-0.225944	0.0226571	2.01e-23	14	105992183	trans	P02100	11	5289582	5526847
Alexander Gudjonsson, et al	rs12100587	G	NA	0.1244	0.271422	0.0284317	1.34e-21	14	106004323	trans	Q9Y6W8	2	204801471	204826300
Alexander Gudjonsson, et al	rs55847330	T	NA	0.1371	0.295171	0.0275421	8.46e-27	14	106037350	trans	P34910	17	29630784	29641130
Alexander Gudjonsson, et al	rs17113217	G	NA	0.2512	0.156522	0.0224201	2.92e-12	14	107109026	trans	P02774	4	72607410	72669758
Alexander Gudjonsson, et al	rs2731168	C	NA	0.4238	-0.247584	0.018935	4.55e-39	14	107157912	trans	Q8N7C0	1	165513244	165533198
Alexander Gudjonsson, et al	rs112235625	C	NA	0.009724	0.187961	0.0224178	5.1e-17	15	26542128	trans	Q6P4F1	8	33228342	33330940
Alexander Gudjonsson, et al	rs17658212	T	NA	0.04508	-0.358457	0.042277	2.28e-17	15	41145919	cis	O43278	15	41136216	41150405
Alexander Gudjonsson, et al	rs111331381	C	NA	0.01574	-0.58532	0.0773954	3.95e-14	15	42403884	trans	P30101	15	44038590	44065477
Alexander Gudjonsson, et al	rs12912881	C	NA	0.1777	-0.187466	0.0247712	3.79e-14	15	43913932	cis	P30101	15	44038590	44065477
Alexander Gudjonsson, et al	rs62013915	T	NA	0.01017	0.170122	0.0225701	4.79e-14	15	47103952	trans	P24001	16	3115298	3131908
Alexander Gudjonsson, et al	rs76539098	G	NA	0.04915	0.385997	0.0433792	5.68e-19	15	48676792	cis	P33316	15	48623208	48635570
Alexander Gudjonsson, et al	rs36102158	A	NA	0.2415	-0.301488	0.0211987	6.69e-46	15	50363583	trans	P21781	15	49715293	49780972
Alexander Gudjonsson, et al	rs1456297	C	NA	0.1976	-0.499556	0.0222601	1.54e-111	15	51964210	cis	Q8WXD2	15	51973550	52013223
Alexander Gudjonsson, et al	rs2043085	T	NA	0.4068	0.146624	0.0193618	3.65e-14	15	58680954	trans	Q8N695	12	101549271	101604185
Alexander Gudjonsson, et al	rs61381915	T	NA	0.1094	0.21099	0.029253	5.49e-13	15	60609293	cis	P07355	15	60639333	60695082
Alexander Gudjonsson, et al	rs76702386	C	NA	0.09715	-0.311737	0.0309838	8.19e-24	15	65912882	cis	Q8TDY8	15	65673802	65715410
Alexander Gudjonsson, et al	rs77559483	A	NA	0.01353	0.65554	0.0810673	6.15e-16	15	66033126	cis	Q8TDY8	15	65673802	65715410
Alexander Gudjonsson, et al	rs28638321	C	NA	0.2452	-0.831813	0.0182905	1e-200	15	69551170	cis	O94923	15	69452923	69564556
Alexander Gudjonsson, et al	rs10467948	T	NA	0.4359	-0.167149	0.0184594	1.37e-19	15	73408005	cis	Q92859	15	73344051	73597547
Alexander Gudjonsson, et al	rs1564783	C	NA	0.3609	0.162486	0.0193746	5.01e-17	15	74614913	cis	Q6UXK2	15	74392652	74430881
Alexander Gudjonsson, et al	rs62013200	T	NA	0.09344	1.19613	0.0278335	1e-200	15	79230737	cis	P09668	15	79213400	79241916
Alexander Gudjonsson, et al	rs4779164	A	NA	0.3117	-0.308348	0.0196781	2.44e-55	15	80130202	cis	P49914	15	80125927	80189721
Alexander Gudjonsson, et al	rs200058464	A	NA	0.01538	-0.780239	0.0766829	2.57e-24	15	80189230	cis	P49914	15	80125927	80189721
Alexander Gudjonsson, et al	rs11555096	T	NA	0.01909	-2.09516	0.0625372	1e-200	15	80472526	cis	P16930	15	80444832	80479288
Alexander Gudjonsson, et al	rs56181223	A	NA	0.3211	-0.196597	0.0200848	1.26e-22	15	80818279	trans	P51159	15	55495164	55611311
Alexander Gudjonsson, et al	rs4778639	G	NA	0.09379	-0.750769	0.0290286	1.73e-147	15	81600451	cis	Q14005	15	81451916	81605104
Alexander Gudjonsson, et al	rs12912342	C	NA	0.3338	-0.195525	0.0193985	6.81e-24	15	85248216	cis	P08949	15	85198360	85201794
Alexander Gudjonsson, et al	rs12911703	A	NA	0.2901	0.274865	0.0208404	1.01e-39	15	89456948	cis	Q08431	15	89441916	89456642
Alexander Gudjonsson, et al	rs4778093	C	NA	0.312	-0.161503	0.0190447	2.25e-17	15	93610187	cis	Q96B86	15	93586636	93632433
Alexander Gudjonsson, et al	rs11637184	C	NA	0.2495	-0.341467	0.0214558	4.99e-57	15	101991748	trans	P02775	4	74852755	74853914
Alexander Gudjonsson, et al	rs1552948	T	NA	0.2497	-0.160397	0.0209924	2.16e-14	15	101993989	trans	Q9HC57	16	84328252	84363450
Alexander Gudjonsson, et al	rs1552950	G	NA	0.2491	-0.15116	0.0219546	5.77e-12	15	101994233	trans	P07093	2	224839829	224904036
Alexander Gudjonsson, et al	rs1552950	G	NA	0.2491	-0.159604	0.0201626	2.46e-15	15	101994233	trans	Q96PB7	1	102268130	102462586
Alexander Gudjonsson, et al	rs1366553	T	NA	0.01821	0.746103	0.0704198	3.14e-26	16	115185	cis	P29372	16	127006	135852
Alexander Gudjonsson, et al	rs2541645	T	NA	0.2799	0.166457	0.0197677	3.74e-17	16	211105	cis	P02008	16	202686	204502
Alexander Gudjonsson, et al	rs55798945	G	NA	0.3526	0.204186	0.0191293	1.35e-26	16	669708	cis	Q96NZ8	16	679239	684116
Alexander Gudjonsson, et al	rs6597	G	NA	0.1785	-0.233821	0.0231134	4.68e-24	16	731725	trans	P07237	17	79801035	79818570
Alexander Gudjonsson, et al	rs3874639	A	NA	0.4744	0.958917	0.0139764	1e-200	16	1294822	cis	P20231	16	1290697	1292555
Alexander Gudjonsson, et al	rs12918814	T	NA	0.07859	0.294062	0.0301318	1.68e-22	16	1433766	cis	Q9UJJ9	16	1401924	1413352
Alexander Gudjonsson, et al	rs112724384	A	NA	0.171	-0.51881	0.0227705	6.56e-115	16	2068571	cis	Q8N729	16	2059927	2070756
Alexander Gudjonsson, et al	rs2190809	T	NA	0.2748	-0.145073	0.019729	1.93e-13	16	2880614	cis	Q96DA0	16	2880170	2888967
Alexander Gudjonsson, et al	rs12596044	G	NA	0.2731	0.242429	0.0195049	1.82e-35	16	2891418	cis	Q9GZN4	16	2902728	2908171
Alexander Gudjonsson, et al	rs28575249	A	NA	0.498	-0.146264	0.0183151	1.39e-15	16	4266062	cis	Q86TD4	16	4239375	4292081
Alexander Gudjonsson, et al	rs1045693	A	NA	0.4564	-0.241422	0.0188869	2.05e-37	16	5075226	trans	Q9Y251	4	84213614	84256306
Alexander Gudjonsson, et al	rs12599777	G	NA	0.1812	-0.356026	0.0239762	7.05e-50	16	5079466	cis	Q9UK23	16	5074845	5084142
Alexander Gudjonsson, et al	rs4780614	T	NA	0.1611	-0.40007	0.0251746	7.22e-57	16	16298288	trans	Q8TDQ0	5	156512843	156569880
Alexander Gudjonsson, et al	rs73553365	T	NA	0.1215	-0.802831	0.0261204	1e-200	16	48999189	cis	P23435	16	49311828	49315742
Alexander Gudjonsson, et al	rs35538789	C	NA	0.01715	0.0807317	0.0113652	1.22e-12	16	52877149	trans	Q8N807	16	20370492	20416059
Alexander Gudjonsson, et al	rs3816117	T	NA	0.4986	-0.171972	0.0191076	2.25e-19	16	56996158	trans	Q96AW1	7	55503749	55640681
Alexander Gudjonsson, et al	rs1787784	G	NA	0.4116	0.131063	0.0182914	7.76e-13	16	57342194	cis	P78423	16	57406370	57418960
Alexander Gudjonsson, et al	rs223883	G	NA	0.2414	-0.207805	0.0212261	1.24e-22	16	57388730	cis	O00626	16	57392684	57400102
Alexander Gudjonsson, et al	rs4396523	C	NA	0.07726	0.515401	0.0351214	9.34e-49	16	57442191	cis	Q92583	16	57438679	57449974
Alexander Gudjonsson, et al	rs3785315	C	NA	0.1122	-0.82733	0.0275773	9.7e-198	16	65005395	cis	P55287	16	64977656	65160015
Alexander Gudjonsson, et al	rs76181686	G	NA	0.01671	-0.528879	0.0725984	3.22e-13	16	65016165	cis	P55287	16	64977656	65160015
Alexander Gudjonsson, et al	rs139260482	T	NA	0.04075	0.464517	0.0460147	5.81e-24	16	67351696	cis	O00253	16	67516474	67517716
Alexander Gudjonsson, et al	rs11862222	A	NA	0.07461	-0.281251	0.0348348	6.81e-16	16	67352965	trans	P59282	14	21492268	21504435
Alexander Gudjonsson, et al	rs11648249	T	NA	0.2557	-0.231745	0.0213131	1.54e-27	16	69627247	cis	P15559	16	69740899	69760854
Alexander Gudjonsson, et al	rs188955777	G	NA	0.02219	0.494758	0.0658659	5.84e-14	16	71578766	trans	P00738	16	72088491	72094954
Alexander Gudjonsson, et al	rs11075921	T	NA	0.1848	0.46101	0.0222985	5.88e-95	16	72132129	trans	O14791	22	36649056	36663576
Alexander Gudjonsson, et al	rs11075921	T	NA	0.1848	0.227174	0.0235327	4.75e-22	16	72132129	trans	P02647	11	116706467	116708666
Alexander Gudjonsson, et al	rs2572094	T	NA	0.3389	-0.128225	0.0186816	6.71e-12	16	75581822	cis	P60520	16	75600249	75611779
Alexander Gudjonsson, et al	rs12930850	G	NA	0.4928	-0.169651	0.0178852	2.41e-21	16	81602212	trans	P01189	2	25383722	25391772
Alexander Gudjonsson, et al	rs400345	T	NA	0.2044	-0.455367	0.0217012	9.28e-98	16	84328494	cis	Q9HC57	16	84328252	84363450
Alexander Gudjonsson, et al	rs72799568	T	NA	0.05163	-0.453163	0.0422404	7.51e-27	16	84902483	cis	Q9H0B8	16	84853590	84954374
Alexander Gudjonsson, et al	rs774205	G	NA	0.3227	-0.135435	0.0174617	8.76e-15	16	84918862	trans	P55008	6	31582961	31584798
Alexander Gudjonsson, et al	rs8058234	G	NA	0.4051	-0.140312	0.0193797	4.48e-13	16	88975447	trans	P15086	3	148508889	148577974
Alexander Gudjonsson, et al	rs258341	T	NA	0.3622	-0.352252	0.0185978	5.29e-80	16	89691142	cis	P16444	16	89679716	89704839
Alexander Gudjonsson, et al	rs62089960	C	NA	0.02564	1.30128	0.05557	2.87e-121	17	1566043	cis	Q14162	17	1537152	1549041
Alexander Gudjonsson, et al	rs11657394	A	NA	0.08876	-0.188952	0.0271684	3.53e-12	17	1636950	cis	P08697	17	1646130	1658562
Alexander Gudjonsson, et al	rs62088172	T	NA	0.3395	-0.323647	0.0161215	1.21e-89	17	1666253	cis	P36955	17	1665253	1680868
Alexander Gudjonsson, et al	rs77246175	C	NA	0.07567	0.32743	0.0345682	2.75e-21	17	4072761	cis	Q8WUJ1	17	4046462	4090605
Alexander Gudjonsson, et al	rs8078118	A	NA	0.3526	0.227581	0.0187591	7.17e-34	17	4690038	cis	A6NH11	17	4692254	4693685
Alexander Gudjonsson, et al	rs72835070	T	NA	0.08248	0.283573	0.033574	3.01e-17	17	4814689	cis	P07359	17	4835592	4838325
Alexander Gudjonsson, et al	rs114576150	G	NA	0.1063	-0.229291	0.0300945	2.56e-14	17	7307950	cis	Q8NFZ4	17	7308193	7323179
Alexander Gudjonsson, et al	rs80067372	A	NA	0.2957	0.802116	0.0176378	1e-200	17	7452752	cis	O43508	17	7452208	7464925
Alexander Gudjonsson, et al	rs1799941	A	NA	0.2466	0.237307	0.0208021	3.82e-30	17	7533423	cis	P04278	17	7517382	7536700
Alexander Gudjonsson, et al	rs1641523	C	NA	0.4524	0.248584	0.0186046	1.02e-40	17	7549681	cis	P14415	17	7549945	7561086
Alexander Gudjonsson, et al	rs8073913	G	NA	0.3336	-0.152432	0.0200082	2.57e-14	17	7961377	cis	O15296	17	7942335	7952452
Alexander Gudjonsson, et al	rs10468483	C	NA	0.1536	-0.457035	0.0235682	9.01e-84	17	8993133	cis	O95631	17	8924859	9147317
Alexander Gudjonsson, et al	rs9908810	G	NA	0.419	0.295628	0.0173931	8.66e-65	17	9083753	cis	O95631	17	8924859	9147317
Alexander Gudjonsson, et al	rs11078801	C	NA	0.2069	0.154499	0.022364	4.9e-12	17	9337245	cis	Q9UNK0	17	9153788	9479908
Alexander Gudjonsson, et al	rs8067462	A	NA	0.391	0.324501	0.0192612	1.1e-63	17	18263571	cis	P34896	17	18231187	18266856
Alexander Gudjonsson, et al	rs2108967	A	NA	0.3222	-0.196583	0.0197416	2.33e-23	17	19638153	cis	P30838	17	19641297	19652256
Alexander Gudjonsson, et al	rs4239242	C	NA	0.362	-0.176272	0.0192158	4.59e-20	17	25974258	cis	O00182	17	25956824	25976586
Alexander Gudjonsson, et al	rs241771	T	NA	0.4502	-0.138271	0.0189998	3.4e-13	17	26592946	trans	P15692	6	43737921	43754224
Alexander Gudjonsson, et al	rs614877	T	NA	0.4588	0.130101	0.0186673	3.18e-12	17	26612996	trans	P34969	10	92500578	92617671
Alexander Gudjonsson, et al	rs614877	T	NA	0.4588	-0.126721	0.0174309	3.6e-13	17	26612996	trans	Q9UKR3	19	51559463	51568371
Alexander Gudjonsson, et al	rs241780	A	NA	0.392	-0.125105	0.0174547	7.64e-13	17	26628747	trans	Q13356	22	22006559	22054304
Alexander Gudjonsson, et al	rs241777	T	NA	0.4605	-0.125183	0.0171562	2.95e-13	17	26633616	trans	Q8NCW6	7	151722759	151819425
Alexander Gudjonsson, et al	rs241777	T	NA	0.4605	-0.125176	0.017924	2.87e-12	17	26633616	trans	Q9NZI2	5	169780491	170163636
Alexander Gudjonsson, et al	rs3093680	T	NA	0.3828	-0.122224	0.016119	3.39e-14	17	26664806	trans	P10966	2	87042462	87089047
Alexander Gudjonsson, et al	rs3093692	G	NA	0.4509	-0.134167	0.0167522	1.16e-15	17	26670627	trans	O14653	17	45000483	45105003
Alexander Gudjonsson, et al	rs3093692	G	NA	0.4509	0.130881	0.0182906	8.33e-13	17	26670627	trans	Q99986	14	97263641	97398059
Alexander Gudjonsson, et al	rs3093692	G	NA	0.4509	-0.131775	0.0164286	1.05e-15	17	26670627	trans	Q9BS86	7	49890017	50160925
Alexander Gudjonsson, et al	rs733914	C	NA	0.451	-0.189036	0.0168723	3.9e-29	17	26671196	trans	P29762	15	78632666	78640572
Alexander Gudjonsson, et al	rs733914	C	NA	0.451	-0.148367	0.0179967	1.66e-16	17	26671196	trans	Q99726	2	27476552	27498685
Alexander Gudjonsson, et al	rs13469	C	NA	0.4536	0.156855	0.0182003	6.8e-18	17	26676135	trans	P07307	17	7004641	7019019
Alexander Gudjonsson, et al	rs1858837	T	NA	0.2558	-0.141391	0.0201576	2.31e-12	17	26676931	trans	Q8N8J7	4	113066553	113116412
Alexander Gudjonsson, et al	rs2073867	G	NA	0.4541	0.137252	0.0180897	3.27e-14	17	26678960	trans	P42226	12	57489191	57525922
Alexander Gudjonsson, et al	rs708100	G	NA	0.4518	-0.197404	0.0181915	1.96e-27	17	26688663	trans	Q92817	17	74000583	74023533
Alexander Gudjonsson, et al	rs2071379	A	NA	0.3828	-0.13929	0.0178671	6.4e-15	17	26695832	trans	Q5TEA6	20	13829893	13977089
Alexander Gudjonsson, et al	rs2027993	G	NA	0.4478	0.145767	0.0180174	5.95e-16	17	26706946	trans	O75022	19	54720147	54746602
Alexander Gudjonsson, et al	rs2027993	G	NA	0.4478	-0.125546	0.0182183	5.53e-12	17	26706946	trans	Q14596	17	41322498	41363708
Alexander Gudjonsson, et al	rs2027993	G	NA	0.4478	0.140414	0.0186302	4.81e-14	17	26706946	trans	Q4KMG9	12	10323141	10344400
Alexander Gudjonsson, et al	rs4795434	G	NA	0.4517	-0.146541	0.0163071	2.56e-19	17	26716917	trans	P62330	14	50359810	50361490
Alexander Gudjonsson, et al	rs4795434	G	NA	0.4517	-0.127558	0.0162689	4.48e-15	17	26716917	trans	Q9UNG2	1	173009100	173020103
Alexander Gudjonsson, et al	rs4794828	G	NA	0.4511	-0.182883	0.0186812	1.25e-22	17	26717268	trans	P06753	1	154127784	154167124
Alexander Gudjonsson, et al	rs4794828	G	NA	0.4511	-0.172205	0.0186262	2.35e-20	17	26717268	trans	P22735	14	24718320	24733638
Alexander Gudjonsson, et al	rs4794828	G	NA	0.4511	-0.137447	0.0184064	8.18e-14	17	26717268	trans	Q9BRX8	10	82167585	82192753
Alexander Gudjonsson, et al	rs141921160	T	NA	0.01193	-0.580495	0.0831556	2.93e-12	17	26903928	cis	P09972	17	26900133	26904282
Alexander Gudjonsson, et al	rs12601658	A	NA	0.2191	-0.17875	0.0220783	5.67e-16	17	32533423	cis	P80075	17	32646055	32648421
Alexander Gudjonsson, et al	rs12601658	A	NA	0.2191	-0.305959	0.0227625	3.46e-41	17	32533423	cis	P80098	17	32597240	32599261
Alexander Gudjonsson, et al	rs1133763	C	NA	0.1772	-1.37144	0.0151749	1e-200	17	32647831	cis	P80075	17	32646055	32648421
Alexander Gudjonsson, et al	rs1133763	C	NA	0.1772	-1.05285	0.0205941	1e-200	17	32647831	cis	P80098	17	32597240	32599261
Alexander Gudjonsson, et al	rs182223589	G	NA	0.01538	0.827035	0.0775337	1.46e-26	17	32806065	cis	P80098	17	32597240	32599261
Alexander Gudjonsson, et al	rs4795085	G	NA	0.4971	0.132704	0.0184307	6.01e-13	17	34007802	trans	P67809	1	43148098	43168020
Alexander Gudjonsson, et al	rs78655848	A	NA	0.1888	-0.475557	0.0228908	7.28e-96	17	34183956	cis	P13501	17	34198495	34207797
Alexander Gudjonsson, et al	rs78655848	A	NA	0.1888	-0.305748	0.0222554	6e-43	17	34183956	trans	Q9NYJ7	19	39989535	39999121
Alexander Gudjonsson, et al	rs112689088	C	NA	0.07894	-1.44696	0.0283016	1e-200	17	34307457	cis	O15467	17	34303529	34308532
Alexander Gudjonsson, et al	rs112689088	C	NA	0.07894	-0.930972	0.0318204	3.65e-188	17	34307457	trans	O60676	20	23471738	23476655
Alexander Gudjonsson, et al	rs112689088	C	NA	0.07894	-1.08408	0.0305513	1e-200	17	34307457	trans	Q07444	12	10564911	10573194
Alexander Gudjonsson, et al	rs72830000	A	NA	0.03766	0.919096	0.0469844	3.28e-85	17	34312581	cis	P55773	17	34340096	34345005
Alexander Gudjonsson, et al	rs7217473	T	NA	0.04986	0.410937	0.0426986	6.32e-22	17	34319064	cis	Q8NHW4	17	34538310	34641846
Alexander Gudjonsson, et al	rs712048	A	NA	0.09707	-0.590025	0.0298766	8.23e-87	17	34326215	cis	P55773	17	34340096	34345005
Alexander Gudjonsson, et al	rs41508645	G	NA	0.04447	1.61343	0.0379973	1e-200	17	34329044	cis	Q16663	17	34323476	34329084
Alexander Gudjonsson, et al	rs7222922	T	NA	0.08487	-1.02562	0.0297147	1e-200	17	34335694	cis	Q16627	17	34310327	34329100
Alexander Gudjonsson, et al	rs854461	C	NA	0.08655	0.242359	0.0319283	3.18e-14	17	34385214	trans	P08195	11	62623518	62656352
Alexander Gudjonsson, et al	rs854469	G	NA	0.1162	0.670053	0.0284778	2.06e-122	17	34389361	cis	P10147	17	34415602	34417515
Alexander Gudjonsson, et al	rs854469	G	NA	0.1162	0.43719	0.0269451	3.35e-59	17	34389361	cis	P16619	17	34623842	34625731
Alexander Gudjonsson, et al	rs854469	G	NA	0.1162	0.887633	0.0269964	1e-200	17	34389361	cis	P55774	17	34391640	34399392
Alexander Gudjonsson, et al	rs1634529	T	NA	0.2494	0.235836	0.0215804	8.45e-28	17	34440683	cis	Q8NHW4	17	34538310	34641846
Alexander Gudjonsson, et al	rs8064426	A	NA	0.1033	-0.859367	0.0291224	2.22e-191	17	34819750	trans	P30530	19	41725108	41767671
Alexander Gudjonsson, et al	rs8064426	A	NA	0.1033	-0.538081	0.0301662	3.63e-71	17	34819750	cis	Q8NHW4	17	34538310	34641846
Alexander Gudjonsson, et al	rs17692864	C	NA	0.05048	-0.611016	0.043015	8.56e-46	17	34945214	trans	P30530	19	41725108	41767671
Alexander Gudjonsson, et al	rs211997	G	NA	0.04411	-0.676679	0.0459066	3.55e-49	17	34992443	trans	P30530	19	41725108	41767671
Alexander Gudjonsson, et al	rs9900219	G	NA	0.3003	-0.170129	0.0202041	3.75e-17	17	40115017	cis	P09543	17	40118759	40129749
Alexander Gudjonsson, et al	rs2341378	C	NA	0.3514	-0.151217	0.0197726	2.04e-14	17	42040807	cis	P10082	17	42030106	42081837
Alexander Gudjonsson, et al	rs5848	T	NA	0.2561	-0.186215	0.0205551	1.31e-19	17	42430244	cis	P28799	17	42422614	42430470
Alexander Gudjonsson, et al	rs1055646	C	NA	0.4768	-0.263252	0.0171449	3.3e-53	17	43037191	cis	O75973	17	43037061	43045439
Alexander Gudjonsson, et al	rs112940396	T	NA	0.03014	-0.395236	0.0522187	3.77e-14	17	46030675	trans	Q9Y3C8	1	161122566	161128646
Alexander Gudjonsson, et al	rs550510	A	NA	0.1568	-0.182516	0.0248968	2.29e-13	17	46926615	cis	Q13137	17	46908350	46943884
Alexander Gudjonsson, et al	rs8076632	G	NA	0.4099	-0.464685	0.0178849	7.92e-149	17	48625928	cis	Q8TB22	17	48620419	48633213
Alexander Gudjonsson, et al	rs11079936	T	NA	0.2952	0.476423	0.0188838	1.92e-140	17	48907834	cis	Q8TEU8	17	48912011	48919709
Alexander Gudjonsson, et al	rs16949649	C	NA	0.4181	-0.261925	0.018556	3.05e-45	17	49230308	cis	P22392	17	49230920	49249105
Alexander Gudjonsson, et al	rs117399000	A	NA	0.02405	-0.59981	0.0612777	1.26e-22	17	50213731	cis	Q9NS85	17	49707674	50237377
Alexander Gudjonsson, et al	rs35250090	G	NA	0.3219	0.267046	0.020009	1.24e-40	17	54865361	cis	Q13253	17	54671060	54672951
Alexander Gudjonsson, et al	rs9896162	T	NA	0.3321	-0.139192	0.0187447	1.12e-13	17	56147958	cis	Q96FJ2	17	56160776	56172897
Alexander Gudjonsson, et al	rs35552706	G	NA	0.05764	-0.452614	0.0398865	7.63e-30	17	56185153	trans	Q9ULW5	16	2190804	2204166
Alexander Gudjonsson, et al	rs35892171	A	NA	0.02016	-0.572635	0.0664876	7.14e-18	17	56272260	cis	P05164	17	56347217	56358296
Alexander Gudjonsson, et al	rs35892171	A	NA	0.02016	-0.709577	0.0659915	5.76e-27	17	56272260	trans	Q9ULW5	16	2190804	2204166
Alexander Gudjonsson, et al	rs62083746	C	NA	0.2504	-0.277022	0.0215587	8.64e-38	17	56307987	cis	P22079	17	56295909	56345879
Alexander Gudjonsson, et al	rs8178414	T	NA	0.01874	-0.469372	0.0680656	5.35e-12	17	56345363	trans	Q9ULW5	16	2190804	2204166
Alexander Gudjonsson, et al	rs7208693	A	NA	0.1154	-0.277738	0.0280237	3.74e-23	17	56357818	trans	Q8N8U2	16	80631803	80838226
Alexander Gudjonsson, et al	rs138284624	T	NA	0.01883	-0.574552	0.0678436	2.48e-17	17	56385573	cis	P05164	17	56347217	56358296
Alexander Gudjonsson, et al	rs75394768	A	NA	0.06082	-0.339152	0.0395318	9.55e-18	17	56413635	trans	P52292	17	66031635	66042958
Alexander Gudjonsson, et al	rs190383363	T	NA	0.01353	-0.596775	0.0811841	1.97e-13	17	57312769	trans	P52292	17	66031635	66042958
Alexander Gudjonsson, et al	rs116112765	T	NA	0.01865	-1.08703	0.0678901	1.06e-57	17	61499732	cis	P12821	17	61554422	61599205
Alexander Gudjonsson, et al	rs4363	G	NA	0.4996	0.588022	0.0171578	1e-200	17	61574492	cis	P12821	17	61554422	61599205
Alexander Gudjonsson, et al	rs112055822	T	NA	0.01671	-0.459436	0.0662301	4.01e-12	17	63650894	trans	P02749	17	64208151	64252643
Alexander Gudjonsson, et al	rs9895407	C	NA	0.05304	-0.491059	0.0385357	3.41e-37	17	64157855	cis	P02749	17	64208151	64252643
Alexander Gudjonsson, et al	rs74531840	A	NA	0.05313	-0.503429	0.0411723	2.22e-34	17	64176115	trans	Q15256	12	71031853	71314623
Alexander Gudjonsson, et al	rs9902706	T	NA	0.05304	0.382548	0.043138	7.45e-19	17	64186988	trans	Q08708	17	72537247	72542282
Alexander Gudjonsson, et al	rs9906486	T	NA	0.05313	-0.384736	0.0428893	2.95e-19	17	64190920	trans	Q86XI6	8	8993765	9009084
Alexander Gudjonsson, et al	rs8077564	G	NA	0.2954	-0.334827	0.0202611	2.4e-61	17	64213930	trans	Q14562	17	41561233	41621831
Alexander Gudjonsson, et al	rs8178843	A	NA	0.2295	0.325599	0.021494	7.77e-52	17	64218607	trans	Q15256	12	71031853	71314623
Alexander Gudjonsson, et al	rs12941038	T	NA	0.2242	-0.154553	0.022378	4.97e-12	17	66509143	cis	Q96MK3	17	66531254	66597530
Alexander Gudjonsson, et al	rs1860446	G	NA	0.482	0.138794	0.0192691	5.89e-13	17	66939474	trans	P49913	3	48264837	48266981
Alexander Gudjonsson, et al	rs9912994	T	NA	0.1331	0.251243	0.0269836	1.27e-20	17	70065900	trans	Q01523	8	6912831	6914256
Alexander Gudjonsson, et al	rs72844326	G	NA	0.03837	-0.454929	0.0478106	1.81e-21	17	72459091	cis	Q08708	17	72537247	72542282
Alexander Gudjonsson, et al	rs72844326	G	NA	0.03837	-0.349056	0.0471951	1.4e-13	17	72459091	cis	Q9UGN4	17	72462555	72480933
Alexander Gudjonsson, et al	rs2272111	A	NA	0.2037	-0.419268	0.0215784	4.3e-84	17	72469966	cis	Q9UGN4	17	72462555	72480933
Alexander Gudjonsson, et al	rs8081669	A	NA	0.4441	-0.25396	0.0192169	7.15e-40	17	72614611	cis	Q496F6	17	72606026	72619897
Alexander Gudjonsson, et al	rs78625720	A	NA	0.02908	-1.4071	0.0521808	3.72e-160	17	73140941	cis	Q8TCD5	17	73126320	73127890
Alexander Gudjonsson, et al	rs3760138	G	NA	0.4498	-0.197998	0.0191265	4.1e-25	17	74463109	trans	P55209	12	76438670	76478813
Alexander Gudjonsson, et al	rs1558251	G	NA	0.464	0.2734	0.0178362	4.94e-53	17	74697118	cis	P84157	17	74668633	74707098
Alexander Gudjonsson, et al	rs2376999	G	NA	0.1137	-0.36386	0.0252316	3.83e-47	17	76890864	cis	P16035	17	76849059	76921469
Alexander Gudjonsson, et al	rs3826311	C	NA	0.1853	0.173155	0.0244609	1.45e-12	17	76971526	cis	Q08380	17	76967320	76976191
Alexander Gudjonsson, et al	rs8072274	C	NA	0.3987	0.995931	0.0142066	1e-200	17	77701601	cis	Q6UWV6	17	77704681	77716021
Alexander Gudjonsson, et al	rs2304849	C	NA	0.2378	-0.419269	0.0214461	4.13e-85	17	78075462	cis	P10253	17	78075355	78093678
Alexander Gudjonsson, et al	rs200004299	A	NA	0.01273	-1.08509	0.0824626	1.52e-39	17	78178787	cis	P10253	17	78075355	78093678
Alexander Gudjonsson, et al	rs62068358	G	NA	0.1284	0.345915	0.0270211	1.6e-37	17	78620063	cis	Q15818	17	78440948	78451643
Alexander Gudjonsson, et al	rs9899719	C	NA	0.07753	-0.251229	0.0355898	1.68e-12	17	79929137	cis	Q6P988	17	79910388	79919716
Alexander Gudjonsson, et al	rs77272176	T	NA	0.04217	-0.622908	0.0456553	2.2e-42	17	80330109	cis	Q8WVN6	17	80278900	80291950
Alexander Gudjonsson, et al	rs79350859	C	NA	0.0419	-0.948293	0.0450265	1.82e-98	17	80330882	cis	P09564	17	80272744	80275478
Alexander Gudjonsson, et al	rs4073961	G	NA	0.4912	-0.15328	0.0170661	2.67e-19	17	80344590	trans	P07237	17	79801035	79818570
Alexander Gudjonsson, et al	rs74001662	G	NA	0.3495	0.395697	0.0182199	1.39e-104	17	80347063	trans	Q96JJ7	18	66340925	66382535
Alexander Gudjonsson, et al	rs11546697	G	NA	0.3489	0.232383	0.0179409	2.27e-38	17	80348938	trans	Q8NBS9	6	7881483	8026646
Alexander Gudjonsson, et al	rs9967454	C	NA	0.3301	0.269695	0.0199433	1.14e-41	18	24750457	cis	Q7L1S5	18	24495595	24765281
Alexander Gudjonsson, et al	rs2704052	G	NA	0.4537	-0.155224	0.0185063	4.96e-17	18	29095434	cis	Q14126	18	29078006	29128971
Alexander Gudjonsson, et al	rs113222817	G	NA	0.03642	-1.14796	0.0468295	1.06e-132	18	29216314	cis	Q9UBX8	18	29202210	29265799
Alexander Gudjonsson, et al	rs616114	T	NA	0.3994	0.173321	0.0193578	3.44e-19	18	29797921	trans	P09848	2	136545410	136594750
Alexander Gudjonsson, et al	rs117792675	A	NA	0.03386	-0.586426	0.0505953	4.6e-31	18	44570709	cis	Q9H0R4	18	44633774	44676891
Alexander Gudjonsson, et al	rs78720782	T	NA	0.061	0.891404	0.0363163	4.82e-133	18	44664015	cis	Q9H0R4	18	44633774	44676891
Alexander Gudjonsson, et al	rs4349234	T	NA	0.2403	0.167994	0.022094	2.88e-14	18	55722996	trans	Q9HCE7	7	98625061	98741723
Alexander Gudjonsson, et al	rs4439854	T	NA	0.4988	-0.146877	0.0181482	5.81e-16	18	60098545	cis	Q9Y6Q6	18	59992520	60058516
Alexander Gudjonsson, et al	rs4891340	G	NA	0.03138	0.0831763	0.0107586	1.07e-14	18	66266534	trans	P06870	19	51322404	51327043
Alexander Gudjonsson, et al	rs117485671	G	NA	0.02882	-0.407206	0.0552846	1.76e-13	18	72115361	cis	Q96KN2	18	72201675	72254448
Alexander Gudjonsson, et al	rs17817077	A	NA	0.3838	0.326318	0.018516	1.62e-69	18	72209543	cis	Q96KN2	18	72201675	72254448
Alexander Gudjonsson, et al	rs56042934	C	NA	0.1863	-0.247775	0.0240006	5.51e-25	18	72230612	cis	Q96KN2	18	72201675	72254448
Alexander Gudjonsson, et al	rs9304936	C	NA	0.3049	-0.595023	0.0185188	1e-200	19	689590	cis	Q6UWY2	19	685521	695460
Alexander Gudjonsson, et al	rs28626600	A	NA	0.1355	-0.340671	0.0271711	4.63e-36	19	830820	cis	P20160	19	825097	832017
Alexander Gudjonsson, et al	rs351111	A	NA	0.3741	0.278214	0.0194034	1.26e-46	19	844020	cis	P24158	19	840963	848175
Alexander Gudjonsson, et al	rs3761005	A	NA	0.3493	0.132228	0.0171456	1.24e-14	19	850793	cis	P00746	19	859453	863453
Alexander Gudjonsson, et al	rs2007647	A	NA	0.2737	-0.210596	0.0200631	8.95e-26	19	851976	cis	P08246	19	851014	856242
Alexander Gudjonsson, et al	rs7251797	G	NA	0.3488	0.149388	0.0193705	1.24e-14	19	1077985	cis	Q92619	19	1065922	1086627
Alexander Gudjonsson, et al	rs353696	C	NA	0.2815	-1.07403	0.0144487	1e-200	19	4242505	cis	Q14213	19	4229495	4237528
Alexander Gudjonsson, et al	rs79744308	A	NA	0.03271	0.546929	0.052945	5.15e-25	19	5827765	trans	P22079	17	56295909	56345879
Alexander Gudjonsson, et al	rs3859563	T	NA	0.1968	-0.411734	0.022611	4.34e-74	19	5833037	cis	Q11128	19	5865837	5903798
Alexander Gudjonsson, et al	rs3760775	T	NA	0.05958	-1.00664	0.0360999	4.07e-171	19	5841356	cis	Q11128	19	5865837	5903798
Alexander Gudjonsson, et al	rs778977	T	NA	0.3781	-0.16558	0.0189144	2.06e-18	19	5862742	cis	Q11128	19	5865837	5903798
Alexander Gudjonsson, et al	rs413141	A	NA	0.1389	0.194464	0.0263077	1.45e-13	19	6675989	cis	O43557	19	6663148	6670599
Alexander Gudjonsson, et al	rs8107911	G	NA	0.2152	0.189359	0.0218255	4.1e-18	19	6706041	trans	Q5J8M3	15	34517200	34522357
Alexander Gudjonsson, et al	rs11085197	C	NA	0.2308	0.183239	0.0202733	1.59e-19	19	6713175	trans	Q92956	1	2487078	2496821
Alexander Gudjonsson, et al	rs2277989	G	NA	0.4507	-0.237651	0.0189877	6.1e-36	19	7761812	cis	P06734	19	7753644	7767032
Alexander Gudjonsson, et al	rs1990975	T	NA	0.2779	0.250204	0.0207231	1.45e-33	19	7766274	cis	P06734	19	7753644	7767032
Alexander Gudjonsson, et al	rs10422720	C	NA	0.2351	-0.338802	0.0221784	1.1e-52	19	7789796	cis	Q9NNX6	19	7804879	7812464
Alexander Gudjonsson, et al	rs74959615	A	NA	0.07762	-1.23046	0.0321207	1e-200	19	8121096	cis	O15444	19	8117651	8127534
Alexander Gudjonsson, et al	rs11669788	T	NA	0.3511	0.652169	0.0178093	1e-200	19	10058807	cis	O95897	19	9964394	10047228
Alexander Gudjonsson, et al	rs5498	G	NA	0.471	-1.17767	0.0102525	1e-200	19	10395683	cis	P05362	19	10381511	10397291
Alexander Gudjonsson, et al	rs281439	G	NA	0.2127	-0.66977	0.0213502	1e-200	19	10400110	cis	Q9UMF0	19	10400657	10407454
Alexander Gudjonsson, et al	rs8100751	T	NA	0.1854	-0.210516	0.024154	2.89e-18	19	11660012	cis	P13686	19	11685475	11689823
Alexander Gudjonsson, et al	rs10424332	C	NA	0.2868	0.19045	0.0203723	8.89e-21	19	11707458	cis	P13686	19	11685475	11689823
Alexander Gudjonsson, et al	rs2303731	C	NA	0.3488	-0.150637	0.020018	5.27e-14	19	12772263	trans	Q8N140	12	104697517	104698980
Alexander Gudjonsson, et al	rs2974752	G	NA	0.4439	0.183057	0.0184164	2.79e-23	19	13056557	trans	Q99941	6	32065953	32096030
Alexander Gudjonsson, et al	rs35026308	C	NA	0.1606	-0.711328	0.0236162	2.62e-199	19	14153293	cis	Q6UWB1	19	14142560	14163743
Alexander Gudjonsson, et al	rs67023356	G	NA	0.2704	0.335985	0.0206335	1.29e-59	19	14507633	cis	Q9UHX3	19	14843205	14889353
Alexander Gudjonsson, et al	rs55866012	G	NA	0.1632	-0.458305	0.0248076	3.32e-76	19	15578008	cis	Q96PD5	19	15579456	15609767
Alexander Gudjonsson, et al	rs2304200	A	NA	0.1012	-0.261434	0.0300839	3.62e-18	19	15580658	trans	P21757	8	15965387	16424999
Alexander Gudjonsson, et al	rs2304200	A	NA	0.1012	-1.17137	0.0270408	1e-200	19	15580658	trans	Q9BY11	6	34433916	34503006
Alexander Gudjonsson, et al	rs77420750	A	NA	0.2926	0.162859	0.0211856	1.5e-14	19	15979744	trans	O95429	8	38034051	38070819
Alexander Gudjonsson, et al	rs1058587	G	NA	0.2382	0.409708	0.0190398	1.04e-102	19	18499422	cis	Q99988	19	18485541	18499986
Alexander Gudjonsson, et al	rs2238647	A	NA	0.2214	0.269119	0.0219327	1.31e-34	19	18710535	cis	O75462	19	18683030	18718551
Alexander Gudjonsson, et al	rs12974746	G	NA	0.03527	-0.386282	0.0472149	2.81e-16	19	18906548	cis	P49747	19	18893583	18902123
Alexander Gudjonsson, et al	rs4449070	T	NA	0.2217	-0.392909	0.0216753	1.95e-73	19	23907630	trans	Q96KN2	18	72201675	72254448
Alexander Gudjonsson, et al	rs4499344	A	NA	0.2796	0.266469	0.0204413	7.65e-39	19	33073431	cis	O14737	19	33071974	33078358
Alexander Gudjonsson, et al	rs4499344	A	NA	0.2796	0.130764	0.0169556	1.24e-14	19	33073431	trans	Q99471	12	53689075	53693234
Alexander Gudjonsson, et al	rs55737395	A	NA	0.2492	0.158	0.0224629	2.01e-12	19	33751349	trans	P15814	22	23915312	23922495
Alexander Gudjonsson, et al	rs78744187	T	NA	0.1002	0.290576	0.0311618	1.11e-20	19	33754548	trans	P10721	4	55524085	55606881
Alexander Gudjonsson, et al	rs2239947	C	NA	0.1433	-0.590684	0.0250472	5.78e-123	19	36244753	cis	Q9H665	19	36230058	36233354
Alexander Gudjonsson, et al	rs74495081	T	NA	0.01609	0.133026	0.0175467	3.42e-14	19	38424021	trans	Q9NR21	12	3900213	3982608
Alexander Gudjonsson, et al	rs71354995	G	NA	0.2378	-1.01093	0.0174155	1e-200	19	38791841	cis	O43291	19	38734675	38783254
Alexander Gudjonsson, et al	rs10407371	T	NA	0.494	0.151161	0.0173953	3.63e-18	19	39249306	cis	P56470	19	39292311	39304004
Alexander Gudjonsson, et al	rs2229259	T	NA	0.08513	0.458352	0.0337845	6.29e-42	19	39307103	cis	Q13011	19	39306062	39322645
Alexander Gudjonsson, et al	rs2607412	G	NA	0.06913	1.20229	0.0323696	1e-200	19	41268243	cis	Q16674	19	41277553	41283395
Alexander Gudjonsson, et al	rs2241715	A	NA	0.2829	-0.268852	0.0185164	9.09e-48	19	41856886	cis	P01137	19	41807492	41859816
Alexander Gudjonsson, et al	rs284662	T	NA	0.4351	0.329021	0.0182142	6.12e-73	19	41932275	trans	Q9NY97	2	62423248	62451866
Alexander Gudjonsson, et al	rs284663	C	NA	0.4394	-0.72049	0.015721	1e-200	19	41932612	cis	Q7Z7M8	19	41931264	41934635
Alexander Gudjonsson, et al	rs144494943	C	NA	0.02298	1.51386	0.060036	2.68e-140	19	43578449	cis	Q8N6Q3	19	43857811	43867480
Alexander Gudjonsson, et al	rs2883534	T	NA	0.2988	0.404021	0.0200332	1.89e-90	19	43615835	trans	Q9Y5H4	5	140710252	140892546
Alexander Gudjonsson, et al	rs10407242	T	NA	0.303	0.327816	0.0199164	7.16e-61	19	43631322	cis	Q15238	19	43670408	43690688
Alexander Gudjonsson, et al	rs4300765	A	NA	0.3757	0.631794	0.0174529	1e-200	19	43726895	cis	Q00888	19	43696854	43711451
Alexander Gudjonsson, et al	rs4300765	A	NA	0.3757	0.777233	0.0162367	1e-200	19	43726895	trans	Q9Y5H4	5	140710252	140892546
Alexander Gudjonsson, et al	rs7256311	A	NA	0.4485	0.611786	0.0169472	1e-200	19	43793256	trans	Q16557	19	43225790	43244721
Alexander Gudjonsson, et al	rs28836541	A	NA	0.221	0.156828	0.0216151	4e-13	19	43815234	cis	Q00887	19	43715943	43773682
Alexander Gudjonsson, et al	rs118164011	G	NA	0.032	0.459245	0.0548486	5.62e-17	19	43852500	cis	Q8N6Q3	19	43857811	43867480
Alexander Gudjonsson, et al	rs113094109	A	NA	0.04049	0.596744	0.0483524	5.41e-35	19	43865802	cis	Q8N6Q3	19	43857811	43867480
Alexander Gudjonsson, et al	rs78718189	A	NA	0.1017	-0.426559	0.0311635	1.2e-42	19	43866449	cis	Q8N6Q3	19	43857811	43867480
Alexander Gudjonsson, et al	rs78530667	C	NA	0.122	-0.483237	0.0287727	2.66e-63	19	43900697	cis	Q8N6Q3	19	43857811	43867480
Alexander Gudjonsson, et al	rs2302524	C	NA	0.181	-0.208653	0.0232825	3.19e-19	19	44156472	cis	Q03405	19	44150247	44174699
Alexander Gudjonsson, et al	rs563366239	G	NA	0.0145	0.924338	0.0732153	1.54e-36	19	45335996	cis	P50895	19	45312328	45324673
Alexander Gudjonsson, et al	rs10414043	A	NA	0.1261	0.215763	0.0272928	2.67e-15	19	45415713	trans	O15160	6	43477440	43497323
Alexander Gudjonsson, et al	rs10414043	A	NA	0.1261	0.194726	0.0277818	2.4e-12	19	45415713	trans	P49760	1	155232659	155248282
Alexander Gudjonsson, et al	rs5117	C	NA	0.2146	-0.212414	0.0207258	1.2e-24	19	45418790	trans	O75674	17	52976748	53039310
Alexander Gudjonsson, et al	rs5117	C	NA	0.2146	0.15912	0.0218121	2.99e-13	19	45418790	trans	Q9H3Q3	2	242716240	242743623
Alexander Gudjonsson, et al	rs145729706	A	NA	0.0168	0.793758	0.0721271	3.62e-28	19	45483721	trans	Q8IW41	12	112279782	112334343
Alexander Gudjonsson, et al	rs3916875	A	NA	0.02122	-0.593573	0.0645525	3.74e-20	19	45856820	cis	P06732	19	45809672	45826235
Alexander Gudjonsson, et al	rs17850756	A	NA	0.2771	-0.245177	0.0198057	3.39e-35	19	46206262	cis	Q9NXS2	19	46195741	46207247
Alexander Gudjonsson, et al	rs12973391	A	NA	0.278	-0.208057	0.0213974	2.39e-22	19	46533013	cis	O75594	19	46522411	46526323
Alexander Gudjonsson, et al	rs62129966	A	NA	0.1581	-0.337793	0.0255658	7.41e-40	19	48374950	cis	Q06520	19	48373723	48389654
Alexander Gudjonsson, et al	rs510066	G	NA	0.1573	0.180563	0.025109	6.42e-13	19	49126587	cis	O75493	19	49141199	49149569
Alexander Gudjonsson, et al	rs602662	G	NA	0.3761	0.200625	0.0189542	3.51e-26	19	49206985	trans	Q8NBJ4	9	88641061	88715088
Alexander Gudjonsson, et al	rs485186	A	NA	0.3769	0.209835	0.0197238	1.97e-26	19	49207206	trans	Q6UX41	5	180326077	180377906
Alexander Gudjonsson, et al	rs281379	G	NA	0.384	0.157134	0.0191809	2.56e-16	19	49214274	trans	P21217	19	5842899	5851485
Alexander Gudjonsson, et al	rs35299026	A	NA	0.05136	-0.387747	0.0436043	5.98e-19	19	49318380	cis	Q9BPX1	19	49316274	49339935
Alexander Gudjonsson, et al	rs78248023	A	NA	0.1208	-0.58122	0.0206301	1.24e-174	19	49515171	cis	P01229	19	49519237	49520338
Alexander Gudjonsson, et al	rs142930583	C	NA	0.02564	0.750856	0.0592874	9.28e-37	19	51223567	cis	Q9Y240	19	51226586	51228974
Alexander Gudjonsson, et al	rs57392237	C	NA	0.05614	0.628316	0.0393306	1.9e-57	19	51479722	cis	O43240	19	51515995	51523431
Alexander Gudjonsson, et al	rs1275221	T	NA	0.3832	-0.263431	0.0188121	1.49e-44	19	51487067	cis	P49862	19	51479729	51487355
Alexander Gudjonsson, et al	rs10410942	C	NA	0.03589	-0.475787	0.0484104	8.51e-23	19	51503653	cis	O60259	19	51499263	51505967
Alexander Gudjonsson, et al	rs3760738	A	NA	0.4086	-0.417866	0.0181446	2.35e-117	19	51523897	cis	O43240	19	51515995	51523431
Alexander Gudjonsson, et al	rs1048328	A	NA	0.06745	-1.34701	0.0319503	1e-200	19	51527364	cis	Q9UBX7	19	51525472	51531295
Alexander Gudjonsson, et al	rs2569459	T	NA	0.3385	-0.243716	0.0185778	2.57e-39	19	51539433	cis	Q9UKR3	19	51559463	51568371
Alexander Gudjonsson, et al	rs2691247	A	NA	0.04818	-0.519803	0.0436752	1.16e-32	19	51568847	cis	Q9UKR3	19	51559463	51568371
Alexander Gudjonsson, et al	rs2569491	A	NA	0.3318	0.435689	0.0192208	9.36e-114	19	51584916	cis	Q9P0G3	19	51580752	51587502
Alexander Gudjonsson, et al	rs2569491	A	NA	0.3318	-0.142495	0.0172051	1.21e-16	19	51584916	trans	Q9UBU2	4	107842959	108204963
Alexander Gudjonsson, et al	rs2075803	A	NA	0.4957	0.364059	0.0181467	1.59e-89	19	51628529	trans	P06127	11	60869867	60895324
Alexander Gudjonsson, et al	rs2075803	A	NA	0.4957	0.549819	0.0172399	1e-200	19	51628529	trans	P07911	16	20344374	20367623
Alexander Gudjonsson, et al	rs2075803	A	NA	0.4957	1.1369	0.0108506	1e-200	19	51628529	cis	Q9Y336	19	51628165	51639908
Alexander Gudjonsson, et al	rs137953543	C	NA	0.01423	-0.648501	0.0790083	2.25e-16	19	51663186	cis	Q9Y286	19	51645556	51656783
Alexander Gudjonsson, et al	rs3865444	A	NA	0.3588	-0.998232	0.0137241	1e-200	19	51727962	cis	P20138	19	51728320	51747115
Alexander Gudjonsson, et al	rs6509544	G	NA	0.133	1.54003	0.0189002	1e-200	19	52003331	cis	Q96PQ1	19	51994611	52005043
Alexander Gudjonsson, et al	rs12460678	T	NA	0.08053	0.977229	0.0315467	1e-200	19	52018951	cis	O43699	19	52022779	52035110
Alexander Gudjonsson, et al	rs73050865	G	NA	0.02175	-1.09295	0.062265	5.62e-69	19	52115944	trans	P04843	3	128338817	128399918
Alexander Gudjonsson, et al	rs73050865	G	NA	0.02175	-1.14562	0.0622921	1.55e-75	19	52115944	trans	P07711	9	90340434	90346308
Alexander Gudjonsson, et al	rs73050865	G	NA	0.02175	-1.16271	0.0615827	1.65e-79	19	52115944	cis	Q08ET2	19	52145806	52150054
Alexander Gudjonsson, et al	rs1106476	A	NA	0.1198	-1.17558	0.023444	1e-200	19	52130637	trans	P04843	3	128338817	128399918
Alexander Gudjonsson, et al	rs1106476	A	NA	0.1198	-1.17839	0.023479	1e-200	19	52130637	trans	P07711	9	90340434	90346308
Alexander Gudjonsson, et al	rs1106476	A	NA	0.1198	-0.374359	0.0290598	5.66e-38	19	52130637	cis	Q08ET2	19	52145806	52150054
Alexander Gudjonsson, et al	rs10422101	C	NA	0.2741	-0.162322	0.0192059	2.87e-17	19	52320115	trans	P15291	9	33104080	33167354
Alexander Gudjonsson, et al	rs10415777	G	NA	0.4441	0.14765	0.018672	2.62e-15	19	54551115	cis	Q8IYS5	19	54597933	54606000
Alexander Gudjonsson, et al	rs11668692	T	NA	0.08292	1.20007	0.0306933	1e-200	19	54749537	cis	Q6PI73	19	54720737	54746649
Alexander Gudjonsson, et al	rs2361796	G	NA	0.3506	-0.605627	0.0183138	1e-200	19	54754385	cis	O75023	19	54754263	54761164
Alexander Gudjonsson, et al	rs10405357	C	NA	0.4482	-0.144217	0.0184251	4.99e-15	19	54759666	trans	P40925	2	63815743	63834331
Alexander Gudjonsson, et al	rs10405357	C	NA	0.4482	-0.141189	0.0185224	2.49e-14	19	54759666	trans	P49862	19	51479729	51487355
Alexander Gudjonsson, et al	rs10405357	C	NA	0.4482	-0.152109	0.0187138	4.36e-16	19	54759666	trans	Q9Y3B8	11	114310108	114321001
Alexander Gudjonsson, et al	rs6509859	T	NA	0.2595	-0.666593	0.0198298	1e-200	19	54762408	cis	O75023	19	54754263	54761164
Alexander Gudjonsson, et al	rs73055413	G	NA	0.1859	-0.393503	0.0242442	3.05e-59	19	54762709	cis	Q6PI73	19	54720737	54746649
Alexander Gudjonsson, et al	rs386056	T	NA	0.2102	-0.921605	0.0193854	1e-200	19	54782919	cis	Q8N423	19	54777675	54785039
Alexander Gudjonsson, et al	rs4112253	C	NA	0.3288	0.201131	0.0201469	1.81e-23	19	54786022	cis	A6NI73	19	54818353	54824409
Alexander Gudjonsson, et al	rs367070	G	NA	0.2319	-0.222371	0.022515	5.26e-23	19	54800500	trans	Q8N690	20	29964967	29978406
Alexander Gudjonsson, et al	rs367070	G	NA	0.2319	-1.23424	0.0147584	1e-200	19	54800500	cis	Q8N6C8	19	54799854	54809952
Alexander Gudjonsson, et al	rs741584	C	NA	0.2995	-0.42099	0.0194176	3.11e-104	19	54815093	cis	A6NI73	19	54818353	54824409
Alexander Gudjonsson, et al	rs2241384	A	NA	0.1823	-0.218327	0.02406	1.14e-19	19	54849942	cis	P59901	19	54844456	54850421
Alexander Gudjonsson, et al	rs117402046	C	NA	0.06719	-1.72942	0.0288685	1e-200	19	55109742	cis	Q8NHL6	19	55085346	55148979
Alexander Gudjonsson, et al	rs145320563	C	NA	0.06073	0.647523	0.0379647	3.16e-65	19	55153992	cis	Q8NHL6	19	55085346	55148979
Alexander Gudjonsson, et al	rs2278427	A	NA	0.101	-0.35796	0.0300122	8.54e-33	19	55417731	cis	O76036	19	55417508	55427508
Alexander Gudjonsson, et al	rs12609736	A	NA	0.1659	-0.818649	0.0228958	1e-200	19	55545284	cis	Q9HCN6	19	55525073	55549632
Alexander Gudjonsson, et al	rs4806666	T	NA	0.4592	-1.05374	0.0122006	1e-200	19	55888095	cis	Q8WZ59	19	55888204	55889612
Alexander Gudjonsson, et al	rs2207321	C	NA	0.3828	0.168777	0.01814	1.35e-20	20	1002042	cis	Q2I0M5	20	939095	982907
Alexander Gudjonsson, et al	rs16995228	T	NA	0.1914	-0.764221	0.0216263	1e-200	20	1545857	cis	O00241	20	1544167	1600707
Alexander Gudjonsson, et al	rs2244133	T	NA	0.0892	-0.915931	0.0300187	1e-200	20	1557954	cis	O00241	20	1544167	1600707
Alexander Gudjonsson, et al	rs1535883	A	NA	0.3214	-0.219259	0.0175158	5.97e-36	20	1612819	cis	Q9P1W8	20	1609798	1638425
Alexander Gudjonsson, et al	rs17775933	G	NA	0.3661	-1.22613	0.00962406	1e-200	20	1894977	cis	P78324	20	1875154	1920543
Alexander Gudjonsson, et al	rs13043754	G	NA	0.1051	-0.259462	0.0302737	1.03e-17	20	2783771	trans	P08235	4	148999913	149365850
Alexander Gudjonsson, et al	rs13043754	G	NA	0.1051	-0.425351	0.0301585	3.6e-45	20	2783771	trans	P32927	22	37309670	37336491
Alexander Gudjonsson, et al	rs13043754	G	NA	0.1051	-0.678361	0.0296275	5.05e-116	20	2783771	cis	Q96SM3	20	2774715	2781283
Alexander Gudjonsson, et al	rs74180375	A	NA	0.06886	0.415686	0.0374599	1.3e-28	20	2784259	cis	Q96SM3	20	2774715	2781283
Alexander Gudjonsson, et al	rs877172	G	NA	0.3382	0.616928	0.0186004	1e-200	20	3049890	cis	P01178	20	3052266	3053163
Alexander Gudjonsson, et al	rs78446054	T	NA	0.1159	-0.247484	0.0296471	6.96e-17	20	3580391	trans	Q96SM3	20	2774715	2781283
Alexander Gudjonsson, et al	rs3746634	A	NA	0.3921	-0.157931	0.0193271	3.05e-16	20	3670061	trans	Q08380	17	76967320	76976191
Alexander Gudjonsson, et al	rs754526	A	NA	0.06321	0.352129	0.0377818	1.16e-20	20	3675899	trans	Q5KU26	18	319361	500722
Alexander Gudjonsson, et al	rs6139182	T	NA	0.3887	-0.252586	0.0192975	3.8e-39	20	3689420	trans	O43424	4	93225550	94695707
Alexander Gudjonsson, et al	rs6139182	T	NA	0.3887	-0.141617	0.0192753	2.03e-13	20	3689420	trans	P20810	5	95860971	96115299
Alexander Gudjonsson, et al	rs6139182	T	NA	0.3887	-0.16084	0.0195866	2.18e-16	20	3689420	trans	Q9UN74	5	140186659	140391929
Alexander Gudjonsson, et al	rs1932953	T	NA	0.2694	0.714513	0.0180194	1e-200	20	14673838	cis	Q9NZU0	20	14303634	14318262
Alexander Gudjonsson, et al	rs6034694	T	NA	0.4606	-0.129817	0.0189855	8.05e-12	20	16932592	trans	P12872	6	33762450	33771788
Alexander Gudjonsson, et al	rs6036465	T	NA	0.2213	-0.48289	0.0203642	2.67e-124	20	23588003	trans	P49755	14	75598173	75643334
Alexander Gudjonsson, et al	rs2254635	T	NA	0.2079	-0.300817	0.0198991	1.25e-51	20	23622758	cis	P01034	20	23608534	23619110
Alexander Gudjonsson, et al	rs7263473	A	NA	0.1017	-0.510188	0.0307578	8.61e-62	20	23690467	cis	P01036	20	23666277	23669677
Alexander Gudjonsson, et al	rs4260306	T	NA	0.2676	-0.605281	0.0190671	1e-200	20	23730336	cis	P01037	20	23728190	23731905
Alexander Gudjonsson, et al	rs4260306	T	NA	0.2676	-0.500084	0.0194569	1.11e-145	20	23730336	cis	P09228	20	23804406	23807368
Alexander Gudjonsson, et al	rs35138163	A	NA	0.2012	0.798122	0.0206919	1e-200	20	23858715	cis	P28325	20	23856572	23860387
Alexander Gudjonsson, et al	rs227619	A	NA	0.1199	0.315564	0.0268901	8.4e-32	20	24909577	cis	Q9HDC9	20	24943561	24973615
Alexander Gudjonsson, et al	rs227651	G	NA	0.2389	-0.984109	0.018113	1e-200	20	24929834	cis	O76096	20	24929866	24940564
Alexander Gudjonsson, et al	rs12242	C	NA	0.06586	-0.417851	0.035372	3.34e-32	20	24964558	cis	Q9HDC9	20	24943561	24973615
Alexander Gudjonsson, et al	rs113136783	C	NA	0.01246	2.23495	0.0801181	3.01e-171	20	24967215	cis	O76096	20	24929866	24940564
Alexander Gudjonsson, et al	rs17268666	T	NA	0.03969	-0.944359	0.0470182	9.99e-90	20	30818850	cis	Q9H488	20	30795683	30826470
Alexander Gudjonsson, et al	rs761931	G	NA	0.4228	0.348017	0.0186942	2.37e-77	20	31688868	cis	Q8TDL5	20	31861286	31897684
Alexander Gudjonsson, et al	rs117258330	C	NA	0.01211	-1.02595	0.0878101	1.54e-31	20	31891755	cis	Q8TDL5	20	31861286	31897684
Alexander Gudjonsson, et al	rs41311304	T	NA	0.05737	-0.382354	0.0401737	1.77e-21	20	31894766	cis	Q8TDL5	20	31861286	31897684
Alexander Gudjonsson, et al	rs62209647	C	NA	0.08327	1.06374	0.03203	1e-200	20	32505658	cis	P42127	20	32782375	32857150
Alexander Gudjonsson, et al	rs2069940	G	NA	0.101	0.601019	0.0301223	1.42e-88	20	33759272	trans	P04070	2	128176003	128186822
Alexander Gudjonsson, et al	rs143646210	A	NA	0.09839	-1.02484	0.0279013	1e-200	20	34199977	cis	Q99829	20	34213953	34252878
Alexander Gudjonsson, et al	rs73095513	A	NA	0.02572	-0.62829	0.0572243	4.8e-28	20	34395194	cis	Q99829	20	34213953	34252878
Alexander Gudjonsson, et al	rs6130229	A	NA	0.1671	-0.213315	0.0258237	1.45e-16	20	35596527	trans	P23921	11	4115937	4160106
Alexander Gudjonsson, et al	rs6064334	T	NA	0.4051	0.334028	0.0191986	8.46e-68	20	36920391	trans	Q969V5	1	20825943	20834654
Alexander Gudjonsson, et al	rs6069590	C	NA	0.3985	0.480927	0.0186612	1.85e-146	20	36921367	cis	P17213	20	36888551	36965907
Alexander Gudjonsson, et al	rs2425358	G	NA	0.09653	-0.242046	0.0311484	7.8e-15	20	36961084	trans	P01375	6	31543344	31546113
Alexander Gudjonsson, et al	rs1780617	G	NA	0.1426	-0.734608	0.0256682	3.86e-180	20	36974157	cis	P17213	20	36888551	36965907
Alexander Gudjonsson, et al	rs1780617	G	NA	0.1426	-0.556114	0.0264977	8.58e-98	20	36974157	trans	Q969V5	1	20825943	20834654
Alexander Gudjonsson, et al	rs1609800	T	NA	0.3998	0.134624	0.0193602	3.56e-12	20	36978510	trans	Q9BZD6	11	32851489	32879669
Alexander Gudjonsson, et al	rs11536949	T	NA	0.1035	-0.292031	0.0294509	3.55e-23	20	36985885	trans	O75626	6	106534195	106557814
Alexander Gudjonsson, et al	rs11536949	T	NA	0.1035	-0.261519	0.0309498	2.92e-17	20	36985885	trans	Q16555	8	26371791	26515694
Alexander Gudjonsson, et al	rs117247004	A	NA	0.01733	-0.527139	0.0733727	6.75e-13	20	38338164	trans	P31751	19	40736224	40791443
Alexander Gudjonsson, et al	rs61739314	C	NA	0.03801	-0.832268	0.0472974	2.62e-69	20	39990377	cis	Q9NT22	20	39988606	39995467
Alexander Gudjonsson, et al	rs4810316	A	NA	0.325	0.194753	0.0194948	1.69e-23	20	40021751	cis	Q9NT22	20	39988606	39995467
Alexander Gudjonsson, et al	rs2038893	A	NA	0.4095	-0.120312	0.0161906	1.08e-13	20	43325660	cis	O76076	20	43343485	43357150
Alexander Gudjonsson, et al	rs1061098	T	NA	0.3392	-0.199465	0.0168688	2.92e-32	20	43356156	cis	O76076	20	43343485	43357150
Alexander Gudjonsson, et al	rs6130713	G	NA	0.2956	-0.17219	0.0193016	4.62e-19	20	43543582	cis	P31946	20	43514317	43537173
Alexander Gudjonsson, et al	rs6130746	A	NA	0.1688	-0.198927	0.0239348	9.47e-17	20	43699228	cis	Q8TCV5	20	43738093	43743813
Alexander Gudjonsson, et al	rs6130775	T	NA	0.4524	-0.135845	0.0169972	1.33e-15	20	43773168	cis	P03973	20	43880880	43883205
Alexander Gudjonsson, et al	rs6104052	G	NA	0.2368	0.280501	0.019926	5.25e-45	20	43808783	cis	P19957	20	43803517	43805185
Alexander Gudjonsson, et al	rs2076023	A	NA	0.2572	-0.280134	0.0216318	2.35e-38	20	43929659	cis	O95460	20	43922085	43937169
Alexander Gudjonsson, et al	rs6032259	A	NA	0.4835	-0.278174	0.0120503	6.64e-118	20	44141331	cis	P49223	20	44141101	44144264
Alexander Gudjonsson, et al	rs6065904	A	NA	0.2375	0.158256	0.0225519	2.26e-12	20	44534651	trans	Q96EE4	7	23636998	23684327
Alexander Gudjonsson, et al	rs2868346	C	NA	0.2615	0.136977	0.0194149	1.72e-12	20	44547970	trans	Q6NUJ1	4	7432022	7436700
Alexander Gudjonsson, et al	rs6094239	G	NA	0.04535	0.486203	0.044267	4.59e-28	20	44653549	cis	P14780	20	44637547	44645200
Alexander Gudjonsson, et al	rs148188030	G	NA	0.01193	0.1071	0.0147033	3.24e-13	20	51779041	trans	Q8WWG1	15	76228310	76352136
Alexander Gudjonsson, et al	rs8119592	G	NA	0.3449	0.194798	0.019627	3.24e-23	20	54280090	cis	Q9NTU7	20	54572496	54580528
Alexander Gudjonsson, et al	rs6098802	G	NA	0.3049	-0.16309	0.0204222	1.39e-15	20	54372072	cis	Q9NTU7	20	54572496	54580528
Alexander Gudjonsson, et al	rs11911765	C	NA	0.4869	0.171977	0.0188741	8.1e-20	21	22380044	cis	O15394	21	22370633	22915650
Alexander Gudjonsson, et al	rs2826851	G	NA	0.2646	0.348916	0.020699	9.37e-64	21	22835946	cis	O15394	21	22370633	22915650
Alexander Gudjonsson, et al	rs2830585	T	NA	0.1256	-1.05309	0.0223127	1e-200	21	28305212	cis	Q9UNA0	21	28290231	28338832
Alexander Gudjonsson, et al	rs59652870	C	NA	0.4193	0.159199	0.0183567	4.23e-18	21	33882403	cis	P58658	21	33784314	33887707
Alexander Gudjonsson, et al	rs2834167	G	NA	0.2556	-0.123671	0.017877	4.58e-12	21	34640788	cis	Q08334	21	34638663	34669539
Alexander Gudjonsson, et al	rs2257167	C	NA	0.1243	-0.429268	0.0278191	1.02e-53	21	34715699	cis	P17181	21	34696734	34732168
Alexander Gudjonsson, et al	rs7283305	C	NA	0.02405	-0.792374	0.0596287	2.7e-40	21	37435576	cis	P16152	21	37442239	37445464
Alexander Gudjonsson, et al	rs12483755	A	NA	0.3112	-0.656505	0.0181676	1e-200	21	37508438	cis	O75828	21	37507210	37518864
Alexander Gudjonsson, et al	rs57529409	T	NA	0.04473	-0.944725	0.0444049	1.93e-100	21	42718262	cis	P58499	21	42676139	42729358
Alexander Gudjonsson, et al	rs3761376	A	NA	0.2393	-0.395023	0.0214504	9.84e-76	21	43787038	cis	P04155	21	43782391	43786703
Alexander Gudjonsson, et al	rs74925444	A	NA	0.016	-0.568924	0.0737106	1.18e-14	21	45214635	cis	O00764	21	45138975	45182188
Alexander Gudjonsson, et al	rs11558819	T	NA	0.2585	-0.76242	0.0184999	1e-200	21	45656774	cis	O75144	21	45642874	45660849
Alexander Gudjonsson, et al	rs2847224	A	NA	0.415	-0.144229	0.0187885	1.64e-14	21	45660835	cis	O75144	21	45642874	45660849
Alexander Gudjonsson, et al	rs9980525	A	NA	0.2107	-0.154041	0.0215958	9.83e-13	21	46908998	cis	P39060	21	46825052	46933634
Alexander Gudjonsson, et al	rs12483377	A	NA	0.07107	1.28431	0.030741	1e-200	21	46931109	trans	P61916	14	74942895	74960880
Alexander Gudjonsson, et al	rs118113146	C	NA	0.01123	0.110787	0.016081	5.61e-12	21	47371937	trans	P09237	11	102391239	102401484
Alexander Gudjonsson, et al	rs2150458	A	NA	0.4149	0.310474	0.0188438	5.44e-61	21	47377296	cis	P12109	21	47401651	47424964
Alexander Gudjonsson, et al	rs76978157	T	NA	0.03236	0.406025	0.0535335	3.34e-14	21	47549410	cis	O95954	21	47556176	47575481
Alexander Gudjonsson, et al	rs4819956	C	NA	0.2698	-0.260635	0.0211555	7.07e-35	22	17561913	cis	Q96F46	22	17565844	17596583
Alexander Gudjonsson, et al	rs4819959	G	NA	0.4898	-0.826916	0.0151275	1e-200	22	17586631	cis	Q96F46	22	17565844	17596583
Alexander Gudjonsson, et al	rs2231495	C	NA	0.3889	0.194852	0.0180875	4.63e-27	22	17669306	trans	P12272	12	28111017	28125638
Alexander Gudjonsson, et al	rs2231495	C	NA	0.3889	-0.872984	0.0148591	1e-200	22	17669306	cis	Q9NZK5	22	17660194	17702879
Alexander Gudjonsson, et al	rs75766	C	NA	0.2748	0.283267	0.0202337	1.56e-44	22	20174853	cis	Q9BZR6	22	20228938	20270769
Alexander Gudjonsson, et al	rs696880	G	NA	0.366	0.235067	0.018644	1.9e-36	22	20235200	cis	Q9BZR6	22	20228938	20270769
Alexander Gudjonsson, et al	rs61146270	G	NA	0.09954	0.824858	0.0296212	1.18e-170	22	22565515	trans	Q9UJQ7	20	18794370	18795033
Alexander Gudjonsson, et al	rs4822350	T	NA	0.06701	-0.392532	0.0373215	7.17e-26	22	23276219	trans	Q9UJQ7	20	18794370	18795033
Alexander Gudjonsson, et al	rs9624216	A	NA	0.0884	-0.55916	0.0328651	6.49e-65	22	23922552	cis	P15814	22	23915312	23922495
Alexander Gudjonsson, et al	rs5751777	C	NA	0.4321	0.260442	0.0190207	1.12e-42	22	24267047	cis	P14174	22	24236191	24237414
Alexander Gudjonsson, et al	rs4275	G	NA	0.3612	0.151157	0.0188503	1.07e-15	22	26921725	cis	O60704	22	26921458	26992681
Alexander Gudjonsson, et al	rs5753236	G	NA	0.4117	0.53536	0.0171461	1e-200	22	31009820	cis	P20062	22	31002825	31023265
Alexander Gudjonsson, et al	rs738264	T	NA	0.3156	-0.622986	0.0189816	1e-200	22	32874258	trans	P23921	11	4115937	4160106
Alexander Gudjonsson, et al	rs4821097	A	NA	0.2246	0.320153	0.0219825	4.76e-48	22	33159092	trans	Q9H8L6	10	88695297	88729238
Alexander Gudjonsson, et al	rs1079734	G	NA	0.3682	0.206553	0.0183596	2.31e-29	22	33161552	trans	Q99727	3	12194551	12200851
Alexander Gudjonsson, et al	rs2413151	C	NA	0.2243	1.11601	0.0170781	1e-200	22	33167869	cis	P35625	22	33197687	33259030
Alexander Gudjonsson, et al	rs4419330	C	NA	0.064	0.806417	0.0352583	8.89e-116	22	36658855	cis	O14791	22	36649056	36663576
Alexander Gudjonsson, et al	rs1534881	A	NA	0.4463	-0.509726	0.0167071	1e-200	22	37329448	cis	P32927	22	37309670	37336491
Alexander Gudjonsson, et al	rs5756738	G	NA	0.4371	0.230348	0.0189434	5.09e-34	22	37970426	cis	P05162	22	37966255	37978623
Alexander Gudjonsson, et al	rs74703065	A	NA	0.01406	0.928239	0.0784683	2.75e-32	22	39245556	cis	O95502	22	39214457	39239987
Alexander Gudjonsson, et al	rs8138197	A	NA	0.4797	-0.219303	0.0188488	2.74e-31	22	43114551	cis	Q9NPC4	22	43088127	43117304
Alexander Gudjonsson, et al	rs2859441	A	NA	0.1387	0.262274	0.0267414	1.04e-22	22	43715848	cis	Q8IWY4	22	43593289	43739394
Alexander Gudjonsson, et al	rs11703125	A	NA	0.1917	-0.144752	0.0210666	6.37e-12	22	45849556	cis	P23142	22	45898118	45997015
Alexander Gudjonsson, et al	rs9616196	G	NA	0.2968	-0.156604	0.0194748	8.88e-16	22	46518858	trans	Q9Y4X3	9	34661877	34664045
Alexander Gudjonsson, et al	rs28379706	C	NA	0.3869	0.394253	0.0184025	8e-102	22	50728062	cis	O15031	22	50713408	50746056
Alexander Gudjonsson, et al	rs131805	T	NA	0.2315	-0.183996	0.021931	4.87e-17	22	50964153	cis	P19971	22	50964181	50968485
Alexander Gudjonsson, et al	rs141909966	T	NA	0.0206	-0.619431	0.06435	6.21e-22	22	51141161	cis	Q9Y259	22	51017378	51039884
Alexander Gudjonsson, et al	rs2464673	T	NA	0.01971	0.123398	0.0166364	1.19e-13	23	10601426	trans	Q15427	1	149895209	149900236
Alexander Gudjonsson, et al	rs148729122	A	NA	0.01132	0.145811	0.0208624	2.77e-12	23	46671484	trans	P43320	22	25615489	25627836
Alexander Gudjonsson, et al	rs112556676	T	NA	0.04411	0.0607207	0.00880909	5.46e-12	23	117621098	trans	Q00341	2	242166679	242256476
Alexander Gudjonsson, et al	rs56376703	A	NA	0.01565	0.116563	0.0169562	6.23e-12	23	140493131	trans	P50219	7	156786745	156803345
Arthur Gilly, et al	rs631220	A	G	0.152	-0.254	0.036	1.41e-12	1	55527479	cis	Q8NBP7	1	55505221	55530525
Arthur Gilly, et al	rs1277930	G	A	0.209	-0.613	0.0296	3.48e-95	1	109822143	trans	P28799	17	42422614	42430470
Arthur Gilly, et al	rs3753428	C	A	0.015	-1.076	0.142	3.9e-14	1	147010018	cis	Q9NPH0	1	147101453	147142618
Arthur Gilly, et al	rs140566115	A	G	0.026	-1.626	0.098	2.71e-62	1	147126437	cis	Q9NPH0	1	147101453	147142618
Arthur Gilly, et al	rs4129267	T	C	0.384	1.12	0.018	1e-200	1	154426264	cis	P08887	1	154377669	154441926
Arthur Gilly, et al	rs11581248	T	C	0.094	-0.802	0.042	6.59e-82	1	160720074	cis	Q9NQ25	1	160709037	160724611
Arthur Gilly, et al	rs1801274	G	A	0.33	1.034	0.021	1e-200	1	161479745	cis	P31994	1	161551101	161648444
Arthur Gilly, et al	rs4301615	C	G	0.206	0.643	0.028	4.87e-120	1	168511325	cis	P47992	1	168545711	168551315
Arthur Gilly, et al	rs9332575	C	T	0.04	-0.757	0.051	1.35e-50	1	169527101	cis	P16109	1	169558087	169599431
Arthur Gilly, et al	rs4950928	G	C	0.138	-0.82	0.034	1.73e-125	1	203155882	cis	P36222	1	203148059	203155877
Arthur Gilly, et al	rs872583	C	T	0.229	-1.15	0.034	1e-200	1	203184766	cis	Q13231	1	203181955	203242769
Arthur Gilly, et al	rs385076	T	C	0.349	-0.305	0.0277	3.1e-28	2	32489851	trans	Q14116	11	112013974	112034840
Arthur Gilly, et al	rs3218848	A	G	0.317	-0.519	0.027	2.52e-85	2	102624226	cis	P27930	2	102608306	102645006
Arthur Gilly, et al	rs1922291	A	G	0.415	0.448	0.027	2.29e-63	2	102828817	cis	Q9HB29	2	102803433	102856462
Arthur Gilly, et al	rs12470864	A	G	0.37	-0.636	0.026	2.26e-134	2	102926362	cis	Q01638	2	102927962	102968497
Arthur Gilly, et al	rs55681170	G	A	0.227	-0.346	0.04	1.96e-18	2	119685886	cis	Q9UEW3	2	119699742	119752236
Arthur Gilly, et al	rs2306272	C	T	0.317	-0.754	0.026	1.5e-183	3	66434643	cis	Q96JA1	3	66429221	66551687
Arthur Gilly, et al	rs3817672	C	T	0.41	0.267	0.027	1.1e-22	3	195800811	cis	P02786	3	195754054	195809060
Arthur Gilly, et al	rs10020773	C	A	0.241	-0.349	0.031	2.29e-29	4	17526682	cis	P09417	4	17461884	17513857
Arthur Gilly, et al	rs3733402	A	G	0.484	-0.253	0.0272	1.32e-20	4	187158034	trans	P06858	8	19759228	19824769
Arthur Gilly, et al	rs3733402	A	G	0.484	0.19	0.0275	4.83e-12	4	187158034	trans	Q9BQ51	9	5510545	5571282
Arthur Gilly, et al	rs12509937	T	C	0.476	0.0269	0.223	1.19e-16	4	187160250	trans	Q76LX8	9	136279478	136324508
Arthur Gilly, et al	rs35984397	A	G	0.483	-0.213	0.027	3.19e-15	4	187161501	trans	P19971	22	50964181	50968485
Arthur Gilly, et al	rs4253408	A	G	0.135	0.423	0.0323	1.46e-11	4	187193858	trans	P22004	6	7727030	7881655
Arthur Gilly, et al	rs6555820	A	C	0.493	-0.464	0.026	3.78e-70	5	156472149	cis	Q96D42	5	156456424	156486130
Arthur Gilly, et al	rs4746	G	T	0.393	-0.393	0.026	4.56e-51	6	38650628	cis	Q04760	6	38643701	38670917
Arthur Gilly, et al	rs11759347	A	C	0.37	0.376	0.03	2.05e-36	6	41167097	cis	Q5T2D2	6	41158015	41168932
Arthur Gilly, et al	rs9367279	G	A	0.289	0.32	0.031	2.96e-25	6	47448336	cis	Q9Y5K6	6	47445525	47594999
Arthur Gilly, et al	rs6914498	A	G	0.364	-0.408	0.028	3.72e-48	6	109934408	cis	Q04900	6	109687717	109703762
Arthur Gilly, et al	rs11961451	A	G	0.032	1.226	0.082	1.06e-50	6	150094546	cis	Q86VZ4	6	150139934	150186199
Arthur Gilly, et al	rs149525923	A	C	0.006	-1.661	0.224	1.31e-13	7	663036	cis	P04085	7	536895	559933
Arthur Gilly, et al	rs2329370	A	T	0.019	-1.227	0.071	1.3e-67	7	50614646	cis	P20711	7	50526134	50633154
Arthur Gilly, et al	rs35384521	A	G	0.023	-1.731	0.106	2.91e-60	7	56145825	cis	Q8NBJ7	7	56131695	56148363
Arthur Gilly, et al	rs6969965	T	C	0.142	1.195	0.033	1e-200	7	75481612	cis	O00175	7	75440983	75452674
Arthur Gilly, et al	rs75224131	T	C	0.144	0.818	0.045	1.98e-73	7	76037410	cis	Q8WTU2	7	76018651	76039012
Arthur Gilly, et al	rs10953142	T	C	0.495	-0.373	0.027	1.52e-44	7	94983354	cis	Q15166	7	94989256	95025680
Arthur Gilly, et al	rs2405442	T	C	0.359	-1.083	0.021	1e-200	7	99971313	cis	Q9UKJ0	7	99933737	99965356
Arthur Gilly, et al	rs55974958	T	C	0.273	0.289	0.032	1.71e-19	7	150037927	cis	Q99969	7	150035408	150038763
Arthur Gilly, et al	rs13278062	G	T	0.413	0.469	0.026	2.32e-72	8	23082971	cis	O00220	8	23047965	23082639
Arthur Gilly, et al	rs62556120	G	A	0.399	0.416	0.028	2.92e-51	9	5516197	cis	Q9BQ51	9	5510545	5571282
Arthur Gilly, et al	rs7873652	A	G	0.397	-0.326	0.027	1.51e-32	9	38381791	cis	Q8WX77	9	38408991	38424444
Arthur Gilly, et al	rs2381871	T	C	0.302	0.407	0.029	1.13e-44	9	38426961	cis	Q8WX77	9	38408991	38424444
Arthur Gilly, et al	rs147941577	G	A	0.025	-1.28	0.126	3.03e-24	9	116831989	cis	P02760	9	116822407	116840752
Arthur Gilly, et al	rs10793962	T	A	0.085	1.06	0.0428	1.92e-135	9	136129115	trans	P33151	16	66400533	66438686
Arthur Gilly, et al	rs6560658	C	G	0.201	-0.734	0.031	5.36e-126	9	140004229	cis	Q9UHL4	9	140004994	140009629
Arthur Gilly, et al	rs7093069	T	C	0.11	-0.52	0.039	1.68e-41	10	6063319	cis	P01589	10	6052652	6104288
Arthur Gilly, et al	rs721917	G	A	0.345	-0.721	0.024	1.02e-196	10	81706324	cis	P35247	10	81697496	81742370
Arthur Gilly, et al	rs185053145	A	G	0.031	-0.911	0.068	2.61e-41	11	582927	cis	Q9HBB8	11	616565	626078
Arthur Gilly, et al	rs72850971	C	A	0.194	-0.528	0.036	3.63e-49	11	1797796	cis	P07339	11	1773982	1785222
Arthur Gilly, et al	rs645419	A	G	0.456	-0.45	0.026	4.95e-67	11	102716321	cis	P08254	11	102706532	102714534
Arthur Gilly, et al	rs4488207	T	G	0.481	0.283	0.027	3.79e-26	11	123066986	cis	Q9H6B4	11	122943035	123065989
Arthur Gilly, et al	rs7300972	C	T	0.027	-1.812	0.115	4.42e-56	12	109017264	cis	Q14242	12	109015686	109027735
Arthur Gilly, et al	rs112034739	C	A	0.085	-0.863	0.054	6.8e-58	14	55671485	cis	P17931	14	55590828	55612126
Arthur Gilly, et al	rs73301485	C	T	0.077	-0.637	0.049	4.59e-39	14	74468643	cis	O75356	14	74424713	74486102
Arthur Gilly, et al	rs7159117	T	C	0.425	0.468	0.026	4.64e-70	14	94968958	cis	Q8IW75	14	94953611	94984181
Arthur Gilly, et al	rs12881545	G	C	0.284	-0.461	0.028	1.05e-60	14	101176212	cis	P80370	14	101192042	101201539
Arthur Gilly, et al	rs8028439	G	C	0.48	0.486	0.025	4.96e-82	15	41846089	cis	Q06418	15	41849873	41871536
Arthur Gilly, et al	rs62013199	G	A	0.116	1.186	0.039	1e-200	15	79229644	cis	P09668	15	79213400	79241916
Arthur Gilly, et al	rs4778639	G	T	0.06	-0.968	0.054	3.16e-72	15	81600451	cis	Q14005	15	81451916	81605104
Arthur Gilly, et al	rs62030355	T	C	0.073	-0.371	0.048	2.06e-14	16	16298942	trans	Q15155	16	14927538	14990017
Arthur Gilly, et al	rs139361072	T	C	0.006	2.381	0.246	4.11e-22	16	66346692	trans	O00253	16	67516474	67517716
Arthur Gilly, et al	rs55870502	C	T	0.185	0.855	0.032	3.3e-155	16	87927222	cis	P35218	16	87921625	87970135
Arthur Gilly, et al	rs4794974	A	C	0.248	-0.562	0.031	1.21e-75	17	25970723	cis	O00182	17	25956824	25976586
Arthur Gilly, et al	rs112689088	C	T	0.064	-1.502	0.042	1e-200	17	34307457	cis	O15467	17	34303529	34308532
Arthur Gilly, et al	rs854626	C	A	0.045	1.698	0.047	1e-200	17	34329535	cis	Q16663	17	34323476	34329084
Arthur Gilly, et al	rs9916601	T	C	0.238	1.035	0.024	1e-200	17	77707018	cis	Q6UWV6	17	77704681	77716021
Arthur Gilly, et al	rs12957470	C	G	0.307	0.637	0.026	1.85e-137	18	591690	cis	Q15846	18	596988	650334
Arthur Gilly, et al	rs654488	A	T	0.387	-1.07	0.026	1e-200	18	29804863	cis	Q16820	18	29765032	29800367
Arthur Gilly, et al	rs884205	A	C	0.232	0.546	0.03	6.9e-73	18	60054857	cis	Q9Y6Q6	18	59992520	60058516
Arthur Gilly, et al	rs3826616	A	G	0.499	0.726	0.024	6.46e-200	18	61654463	cis	P50452	18	61637159	61672278
Arthur Gilly, et al	rs79525531	A	G	0.14	-0.457	0.042	5.12e-28	19	11691809	cis	P13686	19	11685475	11689823
Arthur Gilly, et al	rs2569454	T	C	0.41	-0.651	0.025	2.51e-154	19	51523203	cis	O43240	19	51515995	51523431
Arthur Gilly, et al	rs589157	G	T	0.451	0.46	0.026	5.31e-68	19	54565112	cis	Q8IYS5	19	54597933	54606000
Arthur Gilly, et al	rs61742142	T	C	0.13	-1.057	0.043	2.84e-133	19	54599229	cis	Q8IYS5	19	54597933	54606000
Arthur Gilly, et al	rs3761268	T	C	0.224	0.468	0.034	2.75e-43	20	1601167	cis	P78324	20	1875154	1920543
Arthur Gilly, et al	rs141573482	G	A	0.006	2.048	0.19	3.19e-27	22	17592020	cis	Q96F46	22	17565844	17596583
Arthur Gilly, et al	rs10212004	T	C	0.155	0.395	0.036	2.03e-28	22	20172819	cis	Q9BZR6	22	20228938	20270769
Arthur Gilly, et al	rs117773903	T	C	0.041	1.816	0.058	1e-200	22	39226589	cis	O95502	22	39214457	39239987
Benjamin B. Sun, et al	rs1891906	C	A	0.386	0.26	0.03	1.4e-24	1	950243	cis	P05161	1	948803	949920
Benjamin B. Sun, et al	rs3765963	G	A	0.402	0.68	0.02	4.1e-185	1	9034598	cis	P23280	1	9005926	9035151
Benjamin B. Sun, et al	rs34603401	C	A	0.15	0.76	0.03	1e-126	1	9305445	cis	O95479	1	9294834	9331396
Benjamin B. Sun, et al	rs198389	G	A	0.413	0.29	0.03	3.5e-31	1	11919271	cis	P16860	1	11917521	11918988
Benjamin B. Sun, et al	rs5746017	C	A	0.041	-0.48	0.06	3e-15	1	12251341	cis	P20333	1	12227060	12269285
Benjamin B. Sun, et al	rs4920605	A	G	0.554	0.21	0.02	1.3e-17	1	17315425	cis	P55001	1	17300997	17307330
Benjamin B. Sun, et al	rs11573156	C	G	0.232	1.02	0.02	1e-200	1	20306146	cis	P14555	1	20301925	20306932
Benjamin B. Sun, et al	rs78865058	A	G	0.042	1.08	0.06	4.3e-71	1	22944209	cis	P02747	1	22970123	22974603
Benjamin B. Sun, et al	rs6687487	A	G	0.08	-0.61	0.04	1.3e-42	1	23061551	cis	P29323	1	23037332	23241818
Benjamin B. Sun, et al	rs9439082	A	G	0.46	-0.35	0.02	1.2e-47	1	39344055	trans	O43278	15	41136216	41150405
Benjamin B. Sun, et al	rs12086750	C	G	0.371	-0.38	0.03	4.8e-53	1	40210468	cis	Q9UNP9	1	40157854	40229586
Benjamin B. Sun, et al	rs7533094	A	G	0.042	-0.86	0.06	2.3e-46	1	40559686	cis	P50897	1	40538379	40563375
Benjamin B. Sun, et al	rs2275180	G	A	0.623	0.25	0.03	4.8e-24	1	43773033	cis	P35590	1	43766664	43788779
Benjamin B. Sun, et al	rs2286241	C	G	0.056	-0.67	0.05	3e-38	1	44440769	cis	O60909	1	44444615	44456840
Benjamin B. Sun, et al	rs72688441	A	G	0.059	-1.18	0.05	1.2e-126	1	46051053	cis	P14550	1	46016215	46035721
Benjamin B. Sun, et al	rs1097234	A	C	0.175	0.56	0.03	1.6e-73	1	53063559	cis	Q96SL4	1	53068044	53074723
Benjamin B. Sun, et al	rs17107803	C	A	0.049	0.58	0.06	3.3e-24	1	53530617	trans	Q16762	22	37406900	37415681
Benjamin B. Sun, et al	rs11206397	T	A	0.327	0.27	0.03	2.6e-24	1	55097068	cis	Q8WW52	1	55074855	55089229
Benjamin B. Sun, et al	rs618184	G	A	0.322	0.51	0.03	1.5e-90	1	57394731	trans	P04279	20	43835638	43838413
Benjamin B. Sun, et al	rs684782	T	C	0.324	0.37	0.03	4.2e-46	1	57397082	trans	Q9P0V9	2	110300559	110371783
Benjamin B. Sun, et al	rs612563	C	G	0.324	0.2	0.03	5.9e-14	1	57397738	trans	O00189	7	99699172	99707968
Benjamin B. Sun, et al	rs12092641	C	T	0.052	0.46	0.06	7.4e-17	1	57426950	trans	P04004	17	26691290	26700110
Benjamin B. Sun, et al	rs78501968	A	G	0.059	0.42	0.05	1.3e-15	1	57431251	trans	Q8N6K0	13	111968531	111996596
Benjamin B. Sun, et al	rs1126728	T	C	0.228	0.29	0.03	2.8e-23	1	64097432	cis	P36871	1	64058947	64125916
Benjamin B. Sun, et al	rs1408416	T	G	0.162	-0.44	0.03	1.8e-40	1	64614495	cis	Q01973	1	64239693	64647181
Benjamin B. Sun, et al	rs3790438	A	T	0.175	-1.37	0.02	1e-200	1	66085525	cis	P48357	1	65886248	66107242
Benjamin B. Sun, et al	rs28480230	T	C	0.362	-0.18	0.03	5e-13	1	66124075	trans	P02741	1	159682079	159684379
Benjamin B. Sun, et al	rs11581607	A	G	0.067	-0.42	0.05	1.2e-17	1	67707690	cis	Q5VWK5	1	67632083	67725662
Benjamin B. Sun, et al	rs12566098	G	C	0.688	0.26	0.03	6e-22	1	67889571	cis	Q99665	1	67773047	67862583
Benjamin B. Sun, et al	rs9787133	G	C	0.494	-0.17	0.02	2.9e-12	1	89382664	cis	Q6YP21	1	89401456	89458636
Benjamin B. Sun, et al	rs7538379	T	C	0.04	-1.04	0.06	4.9e-63	1	104067356	cis	P04745	1	104197912	104301312
Benjamin B. Sun, et al	rs115668827	C	G	0.049	1	0.06	1.1e-70	1	107678268	cis	Q9Y2I2	1	107682629	108026080
Benjamin B. Sun, et al	rs12740374	T	G	0.223	-0.23	0.03	1.4e-14	1	109817590	trans	Q6ZVN8	1	145413095	145417545
Benjamin B. Sun, et al	rs12740374	T	G	0.223	-0.26	0.03	1.5e-18	1	109817590	trans	Q86VR8	11	35639735	35642419
Benjamin B. Sun, et al	rs12740374	T	G	0.223	-0.3	0.03	2.1e-23	1	109817590	trans	Q9NS85	17	49707674	50237377
Benjamin B. Sun, et al	rs629301	T	G	0.776	-0.23	0.03	7.1e-15	1	109818306	trans	Q92859	15	73344051	73597547
Benjamin B. Sun, et al	rs4970836	A	G	0.771	0.42	0.03	3.8e-48	1	109821797	trans	Q9BX93	10	74694928	74714536
Benjamin B. Sun, et al	rs4233450	T	G	0.829	1	0.03	1e-200	1	117490261	cis	Q9P2B2	1	117452679	117532980
Benjamin B. Sun, et al	rs79795228	A	C	0.015	0.79	0.1	1.4e-15	1	120359286	cis	Q9BYZ8	1	120336641	120354283
Benjamin B. Sun, et al	rs41271951	G	A	0.083	-0.86	0.04	7.1e-94	1	150737220	cis	P25774	1	150702672	150738433
Benjamin B. Sun, et al	rs58056804	A	G	0.05	0.5	0.06	4.5e-19	1	153524706	cis	P26447	1	153516089	153522612
Benjamin B. Sun, et al	rs4845586	G	T	0.47	0.26	0.02	7.1e-25	1	153942597	cis	Q8TEY5	1	153940010	153946839
Benjamin B. Sun, et al	rs4129267	T	C	0.4	1.11	0.02	1e-200	1	154426264	cis	P08887	1	154377669	154441926
Benjamin B. Sun, et al	rs41267397	T	G	0.004	-2.02	0.19	1.6e-26	1	156626796	cis	Q96GW7	1	156611182	156629324
Benjamin B. Sun, et al	rs145662369	T	G	0.024	0.7	0.08	1.3e-17	1	156873435	trans	Q4LDE5	9	113127531	113342160
Benjamin B. Sun, et al	rs12137505	G	A	0.406	-0.22	0.03	8.1e-19	1	156883546	cis	Q5VY43	1	156863490	156886226
Benjamin B. Sun, et al	rs11582663	T	C	0.144	-1.13	0.03	1e-200	1	157559122	cis	Q96PJ5	1	157543539	157567870
Benjamin B. Sun, et al	rs7528684	G	A	0.465	0.53	0.02	1.4e-112	1	157670816	cis	Q96P31	1	157644111	157670647
Benjamin B. Sun, et al	rs4971155	A	T	0.506	-0.26	0.02	6.3e-26	1	157779182	cis	Q96LA6	1	157764193	157789895
Benjamin B. Sun, et al	rs72709516	T	C	0.044	0.85	0.06	2.6e-49	1	159004851	cis	Q16666	1	158969758	159024945
Benjamin B. Sun, et al	rs13962	A	G	0.171	0.24	0.03	5.8e-13	1	159175527	trans	Q16627	17	34310327	34329100
Benjamin B. Sun, et al	rs71632673	A	C	0.023	-0.84	0.08	1.9e-24	1	159536213	cis	P02743	1	159557615	159558655
Benjamin B. Sun, et al	rs2808628	A	G	0.334	-0.18	0.03	5.4e-12	1	159676011	cis	P02741	1	159682079	159684379
Benjamin B. Sun, et al	rs58240276	T	C	0.19	-0.61	0.03	3.1e-92	1	159783559	cis	Q6DN72	1	159770301	159786041
Benjamin B. Sun, et al	rs12124234	C	G	0.405	0.26	0.03	1.1e-25	1	160675269	cis	P09326	1	160648536	160681641
Benjamin B. Sun, et al	rs11581248	T	C	0.142	-1.26	0.03	1e-200	1	160720074	cis	Q9NQ25	1	160709037	160724611
Benjamin B. Sun, et al	rs12128261	G	T	0.217	0.24	0.03	6.5e-16	1	160762784	cis	Q9HBG7	1	160765864	160798051
Benjamin B. Sun, et al	rs1801274	G	A	0.533	1.24	0.01	1e-200	1	161479745	cis	P12318	1	161475220	161493803
Benjamin B. Sun, et al	rs10919543	G	A	0.324	0.44	0.03	3.2e-67	1	161508617	cis	O75015	1	161592986	161601753
Benjamin B. Sun, et al	rs6665610	A	G	0.205	1.33	0.02	1e-200	1	161641384	cis	P31994	1	161551101	161648444
Benjamin B. Sun, et al	rs7513428	C	T	0.836	-0.31	0.03	1.4e-20	1	167515272	cis	O75629	1	167498914	167523004
Benjamin B. Sun, et al	rs4656599	T	C	0.19	0.43	0.03	2e-43	1	168503386	cis	P47992	1	168545711	168551315
Benjamin B. Sun, et al	rs1018454	C	A	0.586	0.42	0.02	7.8e-67	1	168697761	cis	Q07507	1	168664697	168698502
Benjamin B. Sun, et al	rs72708013	G	T	0.055	-0.56	0.05	1e-25	1	169481731	trans	P07766	11	118175260	118186890
Benjamin B. Sun, et al	rs72708013	G	T	0.055	-0.52	0.05	3e-22	1	169481731	trans	Q5JTV8	1	179851177	179894135
Benjamin B. Sun, et al	rs72708013	G	T	0.055	-0.61	0.05	5e-30	1	169481731	trans	Q9ULB5	18	63417488	63548638
Benjamin B. Sun, et al	rs966751	G	C	0.055	-0.45	0.05	5.1e-17	1	169486141	trans	Q86VW1	6	110745890	110797844
Benjamin B. Sun, et al	rs9287090	A	G	0.263	0.21	0.03	3.4e-14	1	169510380	trans	P47972	7	98246609	98259180
Benjamin B. Sun, et al	rs9287090	A	G	0.263	0.55	0.03	9.3e-97	1	169510380	trans	Q96RL6	19	50452242	50464429
Benjamin B. Sun, et al	rs1800594	G	A	0.32	-0.19	0.03	2.3e-12	1	169510524	trans	P55735	3	10334815	10362862
Benjamin B. Sun, et al	rs4525	C	T	0.263	-1.05	0.02	1e-200	1	169511734	trans	Q14012	3	9799026	9811676
Benjamin B. Sun, et al	rs6136	G	T	0.108	-0.81	0.04	3e-105	1	169563951	cis	P16109	1	169558087	169599431
Benjamin B. Sun, et al	rs2205895	T	C	0.353	-0.18	0.03	1.4e-12	1	169572645	trans	P22466	11	68451247	68458643
Benjamin B. Sun, et al	rs4987358	T	G	0.274	-0.52	0.03	6.8e-87	1	169665551	cis	P14151	1	169659808	169680839
Benjamin B. Sun, et al	rs663887	A	G	0.293	0.72	0.02	4.8e-191	1	170626953	trans	A6NNA5	10	50572237	50603497
Benjamin B. Sun, et al	rs2269615	T	C	0.555	-0.19	0.02	2.8e-15	1	172415451	trans	Q8IZS8	3	54156574	55108584
Benjamin B. Sun, et al	rs16853043	G	A	0.352	0.43	0.02	5.4e-68	1	178545926	cis	O95841	1	178818840	178840187
Benjamin B. Sun, et al	rs2276543	A	G	0.279	0.62	0.03	4.4e-133	1	183155305	cis	Q13753	1	183155373	183214035
Benjamin B. Sun, et al	rs148212596	G	A	0.02	1.18	0.09	3.5e-41	1	193074511	cis	Q9NS18	1	193065598	193075244
Benjamin B. Sun, et al	rs72732234	C	T	0.019	-1.5	0.09	7.8e-60	1	196303889	trans	Q9BXR6	1	196946667	196978804
Benjamin B. Sun, et al	rs4657825	G	A	0.771	-0.28	0.03	6.3e-22	1	196584321	trans	P00751	6	31895475	31919861
Benjamin B. Sun, et al	rs10801553	C	A	0.613	0.87	0.02	1e-200	1	196655743	trans	O43181	5	52856463	52979168
Benjamin B. Sun, et al	rs1061170	T	C	0.613	0.38	0.02	1.7e-52	1	196659237	trans	O15173	4	129190397	129209984
Benjamin B. Sun, et al	rs7539005	T	A	0.61	-0.69	0.02	1e-200	1	196667252	trans	Q68CQ7	3	52728505	52740048
Benjamin B. Sun, et al	rs7539005	T	A	0.61	-0.18	0.03	4.6e-13	1	196667252	trans	Q92876	19	51461887	51472929
Benjamin B. Sun, et al	rs7539005	T	A	0.61	-0.36	0.02	1.9e-47	1	196667252	trans	Q96NA8	8	143293441	143484601
Benjamin B. Sun, et al	rs10754199	G	A	0.611	-0.17	0.03	1.1e-11	1	196670839	trans	P08962	12	56119107	56123491
Benjamin B. Sun, et al	rs28664709	A	G	0.611	-0.21	0.03	4.4e-17	1	196671217	trans	Q13813	9	131314866	131395941
Benjamin B. Sun, et al	rs12038333	A	G	0.609	-0.19	0.03	5.8e-14	1	196672454	trans	P35557	7	44183872	44237769
Benjamin B. Sun, et al	rs12038333	A	G	0.609	-0.17	0.03	5.8e-12	1	196672454	trans	P57087	21	27011584	27089874
Benjamin B. Sun, et al	rs12038333	A	G	0.609	-0.2	0.03	6e-16	1	196672454	trans	Q92620	16	72127461	72146811
Benjamin B. Sun, et al	rs1831282	C	A	0.572	-0.24	0.02	1.8e-21	1	196673993	trans	Q9NR55	1	212859760	212873327
Benjamin B. Sun, et al	rs2274700	A	G	0.399	0.37	0.02	1.6e-51	1	196682947	cis	P08603	1	196621008	196716634
Benjamin B. Sun, et al	rs529541	G	A	0.179	0.31	0.03	7.2e-23	1	196719716	trans	O15013	8	1772142	1906807
Benjamin B. Sun, et al	rs148235292	A	T	0.199	0.26	0.03	5.9e-18	1	196814850	trans	A6NI73	19	54818353	54824409
Benjamin B. Sun, et al	rs71631868	C	T	0.206	-0.26	0.03	3.2e-17	1	196815711	trans	Q13426	5	82373317	82649606
Benjamin B. Sun, et al	rs7519758	T	C	0.194	-0.97	0.03	1e-200	1	196825287	trans	Q9H756	9	26993134	27005691
Benjamin B. Sun, et al	rs35662416	A	G	0.03	1.54	0.07	3.8e-121	1	196967354	trans	P16234	4	55095264	55164414
Benjamin B. Sun, et al	rs35662416	A	G	0.03	-1.2	0.07	3e-69	1	196967354	cis	Q9BXR6	1	196946667	196978804
Benjamin B. Sun, et al	rs10920578	T	C	0.523	-1.03	0.02	1e-200	1	203154094	cis	P36222	1	203148059	203155877
Benjamin B. Sun, et al	rs872583	C	T	0.202	-1.1	0.02	1e-200	1	203184766	cis	Q13231	1	203181955	203242769
Benjamin B. Sun, et al	rs41313926	A	G	0.01	2.36	0.12	1.2e-91	1	203452409	trans	Q01484	4	113739265	114304896
Benjamin B. Sun, et al	rs193280350	A	G	0.008	1.2	0.15	1.3e-15	1	204148649	cis	P00797	1	204123944	204135465
Benjamin B. Sun, et al	rs6667532	G	A	0.105	0.82	0.04	4.1e-100	1	204948659	cis	O94856	1	204797779	204991950
Benjamin B. Sun, et al	rs2071533	G	T	0.865	-0.77	0.03	6.9e-108	1	205012198	cis	Q02246	1	205012325	205047627
Benjamin B. Sun, et al	rs2007272	C	G	0.426	-0.21	0.02	1.4e-16	1	207113755	cis	P01833	1	207101863	207119811
Benjamin B. Sun, et al	rs17020993	G	A	0.13	0.58	0.04	1e-58	1	207288392	trans	P33763	1	153509623	153514241
Benjamin B. Sun, et al	rs11580387	G	A	0.234	-0.52	0.03	4.7e-78	1	207418408	cis	P08174	1	207494853	207534311
Benjamin B. Sun, et al	rs373214284	T	C	0.007	-1.22	0.15	2.6e-15	1	223900595	cis	P17655	1	223889295	223963720
Benjamin B. Sun, et al	rs17315646	G	C	0.592	-0.27	0.02	8.3e-27	1	230295307	trans	P45985	17	11924141	12047147
Benjamin B. Sun, et al	rs10864728	G	A	0.601	0.19	0.03	5.4e-14	1	230304914	trans	O14786	10	33466420	33625190
Benjamin B. Sun, et al	rs7022	G	C	0.311	0.2	0.03	3.3e-14	1	230417664	trans	P25189	1	161274525	161279762
Benjamin B. Sun, et al	rs1254194	T	G	0.596	-0.38	0.02	1.9e-56	1	236399442	cis	Q86YB8	1	236378855	236445319
Benjamin B. Sun, et al	rs74227709	A	G	0.071	0.35	0.05	1.2e-13	1	247722588	trans	P16109	1	169558087	169599431
Benjamin B. Sun, et al	rs79716074	G	A	0.337	1.16	0.02	1e-200	2	277003	cis	P24666	2	264140	278283
Benjamin B. Sun, et al	rs13402475	G	C	0.808	-0.34	0.03	3.9e-26	2	3639909	trans	O75078	17	42836399	42859214
Benjamin B. Sun, et al	rs13402560	G	C	0.814	-0.25	0.03	4.1e-14	2	3639915	trans	Q9HDB5	14	78708734	80330762
Benjamin B. Sun, et al	rs13402561	G	C	0.814	-0.32	0.03	2.2e-23	2	3639921	trans	P01584	2	113587328	113594480
Benjamin B. Sun, et al	rs13402561	G	C	0.814	-0.23	0.03	9.8e-13	2	3639921	trans	Q96CN7	5	128430444	128449721
Benjamin B. Sun, et al	rs13402561	G	C	0.814	-0.28	0.03	2.7e-17	2	3639921	trans	Q9NWM8	7	30050203	30066300
Benjamin B. Sun, et al	rs4665710	C	A	0.794	-0.28	0.03	2e-20	2	21221035	trans	Q8N695	12	101549271	101604185
Benjamin B. Sun, et al	rs10490666	T	A	0.304	0.35	0.03	1.9e-39	2	36932493	cis	Q6UXI7	2	36923833	37041935
Benjamin B. Sun, et al	rs58359565	A	C	0.219	-0.21	0.03	2.1e-12	2	53958919	cis	Q96DZ1	2	54014181	54045956
Benjamin B. Sun, et al	rs7606102	G	A	0.17	-0.43	0.03	6e-39	2	71276399	cis	Q9UJ70	2	71291474	71306935
Benjamin B. Sun, et al	rs12151621	A	C	0.227	0.77	0.03	7.4e-189	2	85934499	cis	P22749	2	85912298	85925977
Benjamin B. Sun, et al	rs2241883	C	T	0.303	-0.19	0.03	2.4e-12	2	88424066	cis	P07148	2	88422510	88427635
Benjamin B. Sun, et al	rs145548733	A	G	0.085	-0.34	0.04	5.1e-14	2	89266416	trans	P53805	21	35885440	35987441
Benjamin B. Sun, et al	rs2271893	A	G	0.323	0.26	0.03	4.4e-24	2	97405440	cis	Q9H0V9	2	97371666	97405801
Benjamin B. Sun, et al	rs7561460	C	T	0.396	-0.4	0.02	6.2e-62	2	102617204	cis	P27930	2	102608306	102645006
Benjamin B. Sun, et al	rs2228139	G	C	0.069	-0.42	0.05	1.6e-18	2	102781649	cis	Q9HB29	2	102803433	102856462
Benjamin B. Sun, et al	rs10179654	G	T	0.521	-0.85	0.02	1e-200	2	102921783	cis	Q01638	2	102927962	102968497
Benjamin B. Sun, et al	rs1420106	G	A	0.776	-0.91	0.03	1e-200	2	103035044	cis	Q13478	2	102927989	103015218
Benjamin B. Sun, et al	rs6761276	C	T	0.578	-0.19	0.02	1.5e-14	2	113832312	cis	P18510	2	113864791	113891593
Benjamin B. Sun, et al	rs34827544	T	C	0.157	-0.3	0.03	1.9e-18	2	129084425	cis	O60243	2	128994290	129076151
Benjamin B. Sun, et al	rs4988235	A	G	0.711	0.78	0.02	1e-200	2	136608646	cis	P09848	2	136545410	136594750
Benjamin B. Sun, et al	rs3816193	A	G	0.18	-0.5	0.03	2.4e-58	2	143799907	cis	Q16719	2	143635067	143799890
Benjamin B. Sun, et al	rs289828	T	C	0.622	-0.55	0.02	5.5e-118	2	152137181	cis	P98066	2	152214106	152236560
Benjamin B. Sun, et al	rs3749117	C	T	0.501	-0.9	0.02	1e-200	2	160885442	cis	Q13018	2	160788519	160919121
Benjamin B. Sun, et al	rs288326	A	G	0.126	0.57	0.04	3.7e-55	2	183703336	cis	Q92765	2	183698002	183731890
Benjamin B. Sun, et al	rs10931256	C	T	0.216	-0.33	0.03	1.1e-29	2	187685195	cis	Q6P995	2	187558698	187630685
Benjamin B. Sun, et al	rs16837641	A	G	0.322	0.21	0.03	1.1e-14	2	206634869	cis	O60462	2	206546714	206662857
Benjamin B. Sun, et al	rs12694039	G	A	0.427	-0.25	0.02	1.1e-23	2	206953057	trans	Q9NRJ3	5	43376747	43412493
Benjamin B. Sun, et al	rs1921673	G	A	0.685	0.43	0.03	3.2e-64	2	207324282	cis	O75077	2	207308263	207485851
Benjamin B. Sun, et al	rs11575194	A	G	0.045	0.42	0.06	8.7e-12	2	217543728	trans	Q9BXB4	3	125247702	125313934
Benjamin B. Sun, et al	rs12478119	C	T	0.199	-0.24	0.03	5.6e-14	2	222067740	trans	P12872	6	33762450	33771788
Benjamin B. Sun, et al	rs861442	G	A	0.641	-0.18	0.03	3.1e-12	2	224902897	trans	P02775	4	74852755	74853914
Benjamin B. Sun, et al	rs17863787	G	T	0.306	0.19	0.03	3.2e-12	2	234611094	trans	Q14995	3	23986751	24022109
Benjamin B. Sun, et al	rs4074478	T	C	0.106	0.42	0.04	4.3e-25	2	241446340	cis	P35052	2	241375088	241407493
Benjamin B. Sun, et al	rs6437234	T	C	0.15	0.83	0.03	2.1e-156	2	242019288	trans	O14543	17	76352864	76356158
Benjamin B. Sun, et al	rs1015456	C	T	0.392	-0.21	0.03	3.2e-16	3	107776	cis	O00533	3	238279	451090
Benjamin B. Sun, et al	rs163352	C	G	0.813	-0.32	0.03	2.7e-24	3	3098041	cis	Q8IWV2	3	2140497	3099645
Benjamin B. Sun, et al	rs77400868	G	A	0.139	0.51	0.04	6.8e-45	3	3150964	cis	Q01344	3	3111233	3168297
Benjamin B. Sun, et al	rs6801789	C	T	0.354	0.25	0.03	2.3e-22	3	3807592	cis	Q6UXK5	3	3841121	3889387
Benjamin B. Sun, et al	rs7627326	T	G	0.24	-1.09	0.02	1e-200	3	9981734	cis	Q96HD1	3	9975506	9987097
Benjamin B. Sun, et al	rs454615	C	T	0.831	0.49	0.03	1.7e-53	3	12077010	cis	Q99727	3	12194551	12200851
Benjamin B. Sun, et al	rs2228467	C	T	0.067	0.56	0.05	4.5e-30	3	42906116	trans	P51671	17	32612687	32615353
Benjamin B. Sun, et al	rs2228467	C	T	0.067	0.59	0.05	6.9e-34	3	42906116	trans	Q92583	16	57438679	57449974
Benjamin B. Sun, et al	rs729654	T	C	0.473	-0.26	0.02	9.3e-27	3	43147652	cis	Q8NAT1	3	43120724	43147568
Benjamin B. Sun, et al	rs72622926	C	T	0.192	0.21	0.03	1.2e-11	3	46485773	trans	Q8IXA5	17	31297394	31324895
Benjamin B. Sun, et al	rs61740470	T	C	0.011	-1.23	0.12	1.9e-26	3	46491985	cis	P02788	3	46477136	46526724
Benjamin B. Sun, et al	rs4683234	G	C	0.315	1.04	0.02	1e-200	3	46501769	trans	Q15198	8	17433942	17501580
Benjamin B. Sun, et al	rs6441996	C	G	0.238	-0.43	0.03	2e-51	3	46505266	cis	P02788	3	46477136	46526724
Benjamin B. Sun, et al	rs6441996	C	G	0.238	-0.33	0.03	2.4e-30	3	46505266	trans	P15531	17	49230897	49239789
Benjamin B. Sun, et al	rs6769392	A	G	0.248	1.32	0.02	1e-200	3	46617719	cis	P13385	3	46616045	46668033
Benjamin B. Sun, et al	rs74780677	G	A	0.016	0.7	0.1	1.4e-12	3	48601774	trans	Q8NBJ5	19	17666403	17693971
Benjamin B. Sun, et al	rs11708955	C	T	0.314	-0.18	0.03	7.8e-12	3	49540114	trans	Q9NZS2	12	9980077	9997606
Benjamin B. Sun, et al	rs6770670	C	T	0.294	-0.47	0.03	8.3e-77	3	49686682	trans	P27105	9	124101355	124132531
Benjamin B. Sun, et al	rs13093385	T	A	0.295	-0.64	0.02	9.8e-154	3	49710479	trans	O75626	6	106534195	106557814
Benjamin B. Sun, et al	rs13085791	A	C	0.295	-0.42	0.03	3.2e-59	3	49721798	trans	P00325	4	100226121	100242558
Benjamin B. Sun, et al	rs9858428	T	G	0.11	1.08	0.03	1e-200	3	49877585	trans	O95881	1	52485803	52521843
Benjamin B. Sun, et al	rs2016575	C	T	0.816	-0.27	0.03	1.9e-17	3	52477080	cis	Q9NS98	3	52467069	52479101
Benjamin B. Sun, et al	rs12493107	T	G	0.386	-0.18	0.03	8.3e-13	3	52706724	trans	O00189	7	99699172	99707968
Benjamin B. Sun, et al	rs2019065	C	T	0.392	0.21	0.03	2.1e-16	3	52809525	trans	P17302	6	121756838	121770873
Benjamin B. Sun, et al	rs678	T	A	0.359	-0.34	0.03	1.1e-40	3	52820981	trans	P18440	8	18027986	18081198
Benjamin B. Sun, et al	rs678	T	A	0.359	0.21	0.03	1.5e-16	3	52820981	trans	Q8TAQ9	7	48026745	48068716
Benjamin B. Sun, et al	rs1042779	G	A	0.369	-0.65	0.02	1.5e-171	3	52821011	cis	P19827	3	52811603	52826078
Benjamin B. Sun, et al	rs1042779	G	A	0.369	0.79	0.02	1e-200	3	52821011	trans	Q5VZ66	10	133918175	133998313
Benjamin B. Sun, et al	rs1042779	G	A	0.369	0.81	0.02	1e-200	3	52821011	trans	Q6IA17	11	405716	417455
Benjamin B. Sun, et al	rs2286798	C	A	0.362	0.28	0.03	9.5e-28	3	52821177	trans	Q9C002	15	45722727	45740959
Benjamin B. Sun, et al	rs2232346	C	T	0.037	1.18	0.06	3.5e-77	3	53892830	cis	Q9NRM6	3	53880607	53899827
Benjamin B. Sun, et al	rs34084772	A	G	0.184	-0.23	0.03	5.1e-13	3	54153517	cis	Q8IZS8	3	54156574	55108584
Benjamin B. Sun, et al	rs6776722	A	G	0.695	-0.46	0.03	3.4e-74	3	57142659	cis	Q8NFM7	3	57124010	57204334
Benjamin B. Sun, et al	rs3749290	T	G	0.096	-0.48	0.04	2e-31	3	58652292	cis	Q96BQ1	3	58619673	58652575
Benjamin B. Sun, et al	rs72934623	A	G	0.053	-1.88	0.04	1e-200	3	98509705	cis	Q9Y274	3	98451080	98540045
Benjamin B. Sun, et al	rs9864010	A	G	0.055	-0.62	0.05	6.6e-31	3	98678173	cis	Q96PD2	3	98514785	98620533
Benjamin B. Sun, et al	rs9830049	C	T	0.12	-0.31	0.04	2.8e-16	3	105284045	cis	Q13740	3	105085753	105295744
Benjamin B. Sun, et al	rs6791672	A	G	0.591	-0.18	0.03	2.8e-12	3	112591392	cis	Q8TD46	3	112640056	112693969
Benjamin B. Sun, et al	rs61077924	G	C	0.324	0.37	0.03	1.5e-47	3	113625933	cis	Q8IYS0	3	113547029	113666021
Benjamin B. Sun, et al	rs2116308	C	T	0.867	0.26	0.04	8.3e-12	3	116106823	cis	Q13449	3	115521235	117716095
Benjamin B. Sun, et al	rs75203710	C	T	0.07	0.39	0.05	3.8e-16	3	119121679	cis	Q8NBL1	3	119187785	119213555
Benjamin B. Sun, et al	rs1147707	T	C	0.389	-0.21	0.03	1.1e-16	3	120169248	cis	Q12841	3	120111140	120170100
Benjamin B. Sun, et al	rs2278668	C	T	0.593	-0.52	0.02	4e-110	3	122835232	cis	Q14554	3	122785909	122944074
Benjamin B. Sun, et al	rs1056524	A	G	0.297	0.28	0.03	8.3e-26	3	126261202	trans	P19827	3	52811603	52826078
Benjamin B. Sun, et al	rs1552641	A	G	0.249	0.26	0.03	9.1e-20	3	126264060	trans	Q8IXJ6	19	39369197	39390502
Benjamin B. Sun, et al	rs2712417	G	A	0.618	-0.34	0.02	3.1e-44	3	128345179	cis	P04843	3	128338817	128399918
Benjamin B. Sun, et al	rs11924792	C	A	0.11	-0.61	0.04	1.4e-57	3	132240100	trans	O00585	9	34709002	34710121
Benjamin B. Sun, et al	rs1534166	G	A	0.276	-0.28	0.03	2.1e-24	3	133537067	trans	Q9Y3Q0	11	89864683	89926062
Benjamin B. Sun, et al	rs34516933	A	T	0.356	0.42	0.02	5.4e-66	3	142603861	cis	Q9UKZ9	3	142534764	142608045
Benjamin B. Sun, et al	rs4683701	C	T	0.368	0.32	0.02	2.1e-38	3	142605146	trans	P42892	1	21543740	21671997
Benjamin B. Sun, et al	rs13318853	A	G	0.232	0.26	0.03	2e-18	3	148562399	cis	P15086	3	148508889	148577974
Benjamin B. Sun, et al	rs355772	A	G	0.387	-0.19	0.03	4.2e-14	3	154036706	trans	Q9BQ51	9	5510545	5571282
Benjamin B. Sun, et al	rs61696028	C	A	0.146	1.34	0.03	1e-200	3	158455703	cis	P49788	3	158414681	158450485
Benjamin B. Sun, et al	rs62295996	A	G	0.202	0.27	0.03	2.1e-18	3	165482064	trans	P50897	1	40538379	40563375
Benjamin B. Sun, et al	rs62295996	A	G	0.202	0.27	0.03	1.2e-18	3	165482064	trans	Q96EE4	7	23636998	23684327
Benjamin B. Sun, et al	rs4554007	A	G	0.203	0.21	0.03	6.9e-12	3	165484401	trans	P09958	15	91411822	91426688
Benjamin B. Sun, et al	rs1803274	T	C	0.203	0.24	0.03	2.9e-15	3	165491280	trans	O95445	6	31620193	31625987
Benjamin B. Sun, et al	rs2668196	T	A	0.817	-0.23	0.03	4.8e-13	3	165502709	trans	O14777	18	2571510	2616634
Benjamin B. Sun, et al	rs73174306	T	A	0.039	0.49	0.06	2.4e-14	3	169194244	trans	P01298	17	42018172	42019836
Benjamin B. Sun, et al	rs35094235	G	T	0.731	0.63	0.03	2e-132	3	186328951	cis	P02765	3	186330712	186339107
Benjamin B. Sun, et al	rs35457250	T	C	0.009	1.12	0.13	5.2e-18	3	186338564	trans	Q9H772	1	240652873	240775449
Benjamin B. Sun, et al	rs186268843	A	G	0.21	1.16	0.02	1e-200	3	186379356	trans	Q9NTK1	10	45466429	45474258
Benjamin B. Sun, et al	rs55636108	C	T	0.212	0.33	0.03	2.6e-29	3	186381262	trans	O43505	11	66112843	66115163
Benjamin B. Sun, et al	rs59123177	A	G	0.351	0.26	0.03	5.4e-25	3	186391274	trans	O43567	3	149530495	149679926
Benjamin B. Sun, et al	rs7614709	A	G	0.215	0.23	0.03	1.2e-14	3	186393786	trans	Q8IWU5	20	46285092	46415360
Benjamin B. Sun, et al	rs2229331	A	G	0.007	2.5	0.14	2.8e-71	3	186395400	trans	Q8TC36	20	31571579	31592239
Benjamin B. Sun, et al	rs1042464	T	A	0.474	0.24	0.02	7.1e-22	3	186395572	trans	Q9UKK6	20	23331373	23335414
Benjamin B. Sun, et al	rs2304456	G	T	0.12	0.52	0.04	3.6e-45	3	186445052	trans	O15400	6	132767006	132834337
Benjamin B. Sun, et al	rs2304456	G	T	0.12	1.01	0.03	2.9e-199	3	186445052	trans	Q8N5Y8	15	65526798	65592956
Benjamin B. Sun, et al	rs2304456	G	T	0.12	0.46	0.04	1.6e-36	3	186445052	trans	Q9NQ94	10	52559169	52645435
Benjamin B. Sun, et al	rs3864106	C	G	0.591	-0.31	0.02	6.8e-37	3	186656602	trans	Q9UNW1	10	89264632	89313217
Benjamin B. Sun, et al	rs6444442	G	A	0.841	-1.35	0.02	1e-200	3	190346060	cis	Q9NPH3	3	190231840	190375843
Benjamin B. Sun, et al	rs9857914	A	G	0.289	-0.2	0.03	8.5e-13	3	194063611	trans	P60022	8	6728097	6735544
Benjamin B. Sun, et al	rs57514363	G	T	0.113	0.59	0.04	5.9e-54	3	194087927	cis	Q8TF66	3	194075976	194090472
Benjamin B. Sun, et al	rs3822020	G	A	0.637	0.61	0.02	7.2e-148	4	985727	cis	P35475	4	980785	998316
Benjamin B. Sun, et al	rs78770234	A	G	0.033	-0.68	0.07	3.6e-23	4	3496683	cis	P30533	4	3508103	3534286
Benjamin B. Sun, et al	rs2301790	G	A	0.484	0.33	0.02	1e-44	4	6600012	cis	Q9Y2E5	4	6576902	6625089
Benjamin B. Sun, et al	rs10023470	G	A	0.184	0.55	0.03	2.6e-71	4	7434456	cis	Q6NUJ1	4	7432022	7436700
Benjamin B. Sun, et al	rs2631738	G	A	0.519	0.19	0.02	1e-15	4	8479754	cis	Q66K79	4	8594387	8621488
Benjamin B. Sun, et al	rs73224660	A	G	0.159	-1.4	0.02	1e-200	4	15714762	cis	Q10588	4	15704573	15739936
Benjamin B. Sun, et al	rs28719835	T	C	0.243	-0.57	0.03	1e-94	4	17520066	cis	P09417	4	17461884	17513857
Benjamin B. Sun, et al	rs1799895	G	C	0.016	2.3	0.09	3.5e-140	4	24801834	cis	P08294	4	24791534	24802464
Benjamin B. Sun, et al	rs34231037	G	A	0.034	-1.15	0.06	1e-70	4	55972946	cis	P35968	4	55944644	55991756
Benjamin B. Sun, et al	rs11941335	T	C	0.021	1	0.08	2.2e-33	4	57689460	cis	P20155	4	57676026	57687908
Benjamin B. Sun, et al	rs1718849	C	T	0.766	-0.36	0.03	5.2e-38	4	57942323	cis	Q16270	4	57896939	57976551
Benjamin B. Sun, et al	rs6838228	G	A	0.64	0.27	0.03	2.3e-20	4	69453239	trans	O75771	17	33426811	33448541
Benjamin B. Sun, et al	rs7041	C	A	0.565	0.22	0.02	3.8e-19	4	72618334	trans	P78504	20	10618332	10654694
Benjamin B. Sun, et al	rs941758	A	C	0.708	-0.49	0.03	6.6e-85	4	74718941	cis	P10720	4	74718906	74719872
Benjamin B. Sun, et al	rs941758	A	C	0.708	-0.36	0.03	8.9e-43	4	74718941	trans	Q8N766	1	19542158	19578046
Benjamin B. Sun, et al	rs2115691	G	C	0.24	0.75	0.03	2e-178	4	74743691	cis	P09341	4	74735110	74736959
Benjamin B. Sun, et al	rs9996608	T	C	0.3	-0.55	0.03	3.9e-101	4	76848231	cis	Q02083	4	76831809	76862204
Benjamin B. Sun, et al	rs10031452	C	T	0.529	-0.23	0.02	2.4e-21	4	76924933	cis	O14625	4	76954835	76962568
Benjamin B. Sun, et al	rs11548618	A	G	0.009	1.92	0.13	2.1e-49	4	76943947	cis	P02778	4	76942273	76944650
Benjamin B. Sun, et al	rs4859610	G	A	0.774	-0.34	0.03	3e-32	4	77000441	cis	Q13508	4	76932337	77033955
Benjamin B. Sun, et al	rs28696943	G	A	0.167	-0.36	0.03	2.3e-28	4	88310135	cis	Q9BW91	4	88343734	88380606
Benjamin B. Sun, et al	rs7681694	A	G	0.337	0.53	0.02	2.7e-105	4	88462729	cis	Q14515	4	88394487	88452213
Benjamin B. Sun, et al	rs2245801	C	T	0.788	-0.25	0.03	1.2e-16	4	90757840	cis	P37840	4	90645250	90759466
Benjamin B. Sun, et al	rs1965049	G	A	0.621	0.44	0.02	1.3e-71	4	95266204	cis	O60760	4	95219686	95264027
Benjamin B. Sun, et al	rs57091121	T	A	0.337	0.27	0.03	1.9e-25	4	96444053	cis	O95185	4	96083655	96470357
Benjamin B. Sun, et al	rs227370	C	T	0.675	-0.56	0.02	7.8e-113	4	103612043	cis	O00462	4	103552660	103682151
Benjamin B. Sun, et al	rs7439493	A	G	0.416	0.31	0.02	8.9e-37	4	110656730	cis	P05156	4	110661852	110723335
Benjamin B. Sun, et al	rs11568972	C	A	0.337	0.27	0.03	3.1e-25	4	110889007	cis	P01133	4	110834040	110933422
Benjamin B. Sun, et al	rs4835097	G	A	0.714	0.27	0.03	7.9e-23	4	144881840	trans	Q8NAT1	3	43120724	43147568
Benjamin B. Sun, et al	rs4619875	T	C	0.404	0.24	0.02	6.6e-22	4	153701130	cis	P53367	4	153701089	153839615
Benjamin B. Sun, et al	rs17599599	A	G	0.028	0.85	0.08	1.5e-28	4	167961738	cis	Q9BQ16	4	167654535	168155947
Benjamin B. Sun, et al	rs41278571	T	C	0.01	1.74	0.12	1.3e-46	4	177650866	cis	P49767	4	177604689	177713881
Benjamin B. Sun, et al	rs12331051	T	C	0.516	-0.18	0.02	9.5e-14	4	187139807	trans	Q7Z6I6	1	161016736	161039760
Benjamin B. Sun, et al	rs3775298	G	A	0.513	-0.27	0.02	5.2e-28	4	187150478	trans	O60674	9	4985033	5128183
Benjamin B. Sun, et al	rs3775298	G	A	0.513	-0.21	0.02	2.2e-17	4	187150478	trans	P10645	14	93389425	93401638
Benjamin B. Sun, et al	rs1511802	C	T	0.382	-0.19	0.03	5e-14	4	187150806	trans	P21815	4	88720733	88733074
Benjamin B. Sun, et al	rs139276089	C	G	0.512	-0.23	0.02	5.6e-21	4	187160394	trans	P01275	2	162999392	163008914
Benjamin B. Sun, et al	rs71640034	A	G	0.513	-0.21	0.02	6.8e-17	4	187161048	trans	P08138	17	47572655	47592379
Benjamin B. Sun, et al	rs71640034	A	G	0.513	0.29	0.02	1.6e-33	4	187161048	trans	P14314	19	11546109	11561783
Benjamin B. Sun, et al	rs71640034	A	G	0.513	-0.18	0.02	9.8e-14	4	187161048	trans	Q9BYR9	17	39221369	39222131
Benjamin B. Sun, et al	rs4253282	T	C	0.512	-0.17	0.02	4.6e-12	4	187164399	trans	P55103	12	57828543	57844611
Benjamin B. Sun, et al	rs4253282	T	C	0.512	-0.2	0.02	4e-16	4	187164399	trans	Q14956	7	23275586	23314727
Benjamin B. Sun, et al	rs4253311	G	A	0.511	-0.18	0.02	1.4e-13	4	187174683	trans	Q9BUN1	1	151020216	151024462
Benjamin B. Sun, et al	rs17329170	A	G	0.101	1.43	0.03	1e-200	5	9547242	cis	Q13591	5	9035138	9546187
Benjamin B. Sun, et al	rs357253	T	C	0.232	0.21	0.03	8.3e-13	5	38907422	cis	Q99650	5	38845960	38945698
Benjamin B. Sun, et al	rs62358361	T	G	0.01	1.55	0.12	2.8e-38	5	39327888	trans	Q92793	16	3775055	3930727
Benjamin B. Sun, et al	rs62358364	T	G	0.009	-1.34	0.13	9.3e-27	5	39345306	cis	P02748	5	39284364	39424970
Benjamin B. Sun, et al	rs150036324	C	A	0.594	0.18	0.03	1e-11	5	42738222	cis	P10912	5	42423879	42721979
Benjamin B. Sun, et al	rs11574765	G	A	0.116	0.38	0.04	1e-22	5	55278967	cis	P40189	5	55230923	55290821
Benjamin B. Sun, et al	rs13159135	C	G	0.434	-0.21	0.02	5.9e-18	5	78196689	cis	P15848	5	78073032	78281910
Benjamin B. Sun, et al	rs2230641	G	A	0.205	-0.24	0.03	1.2e-14	5	86695274	cis	P51946	5	86687311	86708836
Benjamin B. Sun, et al	rs77881626	G	T	0.048	-0.6	0.06	2.1e-25	5	95017852	cis	Q8TAC1	5	94982458	95020477
Benjamin B. Sun, et al	rs6234	C	G	0.26	-1.1	0.02	1e-200	5	95728974	cis	P29120	5	95726119	95769847
Benjamin B. Sun, et al	rs17482078	T	C	0.216	-0.96	0.03	1e-200	5	96118866	cis	Q9NZ08	5	96096521	96143803
Benjamin B. Sun, et al	rs2927608	A	G	0.437	1.05	0.02	1e-200	5	96252432	cis	Q6P179	5	96211643	96255420
Benjamin B. Sun, et al	rs1563317	G	A	0.553	0.22	0.02	1.2e-18	5	97768486	cis	Q6NW40	5	98104354	98134347
Benjamin B. Sun, et al	rs257309	G	A	0.352	-0.47	0.02	3.8e-79	5	102418604	cis	P19021	5	102089685	102366809
Benjamin B. Sun, et al	rs74692061	G	A	0.157	-0.38	0.03	2.8e-28	5	102903643	cis	Q9BQG2	5	102884556	102898494
Benjamin B. Sun, et al	rs3733724	T	C	0.097	0.33	0.04	2.1e-14	5	115779973	cis	Q9H2E6	5	115779312	115910630
Benjamin B. Sun, et al	rs36105360	T	C	0.025	0.8	0.08	2.2e-24	5	126161690	cis	P20700	5	126112315	126172712
Benjamin B. Sun, et al	rs11955347	A	G	0.472	-0.25	0.02	9.1e-24	5	131567924	trans	Q9BXJ0	11	119209652	119217383
Benjamin B. Sun, et al	rs13159365	T	C	0.507	-0.45	0.02	5e-78	5	135389433	cis	Q15582	5	135364584	135399507
Benjamin B. Sun, et al	rs1432688	G	A	0.924	1.06	0.04	7.6e-135	5	147603178	cis	Q6UWN8	5	147582357	147594700
Benjamin B. Sun, et al	rs2304058	G	C	0.557	0.93	0.02	1e-200	5	149508544	cis	P09619	5	149493400	149535435
Benjamin B. Sun, et al	rs6889164	C	T	0.29	-0.43	0.03	2.5e-59	5	156466778	cis	Q96D42	5	156456424	156486130
Benjamin B. Sun, et al	rs6874178	T	A	0.817	-0.73	0.03	1e-145	5	156530149	cis	Q8TDQ0	5	156512843	156569880
Benjamin B. Sun, et al	rs58889466	C	T	0.079	-0.31	0.05	5.6e-12	5	158253683	trans	P15814	22	23915312	23922495
Benjamin B. Sun, et al	rs73351608	T	A	0.022	-0.96	0.09	2.2e-29	5	179232064	cis	Q9UQ53	5	179224597	179233952
Benjamin B. Sun, et al	rs34221241	C	T	0.104	-0.36	0.04	1.5e-19	5	180057293	cis	P35916	5	180028506	180076624
Benjamin B. Sun, et al	rs9380534	A	G	0.602	0.45	0.03	3.5e-71	6	35751572	cis	P04118	6	35762759	35765088
Benjamin B. Sun, et al	rs12210904	A	C	0.289	0.25	0.03	1.5e-21	6	36098191	cis	O15264	6	36095586	36107842
Benjamin B. Sun, et al	rs12194408	G	C	0.03	-1.11	0.07	1.9e-55	6	36839598	cis	Q9Y3C6	6	36822603	36842800
Benjamin B. Sun, et al	rs61998254	G	A	0.127	0.69	0.04	5e-86	6	41166151	cis	Q5T2D2	6	41158015	41168932
Benjamin B. Sun, et al	rs6921438	A	G	0.497	-0.42	0.02	7.8e-71	6	43925607	cis	P15692	6	43737921	43754224
Benjamin B. Sun, et al	rs35822882	T	G	0.034	-0.73	0.07	7.4e-27	6	45916999	cis	Q9NZA1	6	45868045	46048132
Benjamin B. Sun, et al	rs1047153	T	C	0.646	-0.79	0.02	1e-200	6	46128745	cis	Q9UJA9	6	46126924	46138708
Benjamin B. Sun, et al	rs478328	G	A	0.454	0.57	0.02	4.2e-139	6	49720877	cis	P16562	6	49660073	49681274
Benjamin B. Sun, et al	rs2290758	A	G	0.57	0.42	0.02	7.2e-69	6	52662153	cis	P08263	6	52656462	52668708
Benjamin B. Sun, et al	rs72975088	T	A	0.149	0.25	0.03	1.3e-12	6	55535375	cis	Q6UXV0	6	55192267	55267291
Benjamin B. Sun, et al	rs6903575	A	G	0.522	0.41	0.02	6.5e-69	6	74503730	cis	Q6YHK3	6	74405508	74538040
Benjamin B. Sun, et al	rs80268500	C	T	0.082	-1.68	0.03	1e-200	6	96009498	cis	Q5SRI9	6	96025419	96057333
Benjamin B. Sun, et al	rs2498589	T	G	0.153	-0.28	0.03	2.1e-16	6	118030238	trans	Q9Y6W8	2	204801471	204826300
Benjamin B. Sun, et al	rs28385609	T	C	0.145	-1.08	0.03	1e-200	6	123122464	cis	Q92484	6	123110315	123130865
Benjamin B. Sun, et al	rs2489623	C	A	0.535	0.27	0.02	3.6e-28	6	127455821	cis	Q9BXY4	6	127439749	127518910
Benjamin B. Sun, et al	rs503366	C	T	0.497	0.17	0.02	1.1e-11	6	153333550	cis	Q9UGC7	6	153308497	153323820
Benjamin B. Sun, et al	rs629849	G	A	0.871	0.9	0.03	9.5e-163	6	160494409	cis	P11717	6	160390131	160534539
Benjamin B. Sun, et al	rs73043857	G	A	0.102	0.81	0.04	6.9e-99	6	169624900	cis	P35442	6	169615875	169654139
Benjamin B. Sun, et al	rs959025	T	C	0.416	0.19	0.02	1.3e-14	6	170588654	cis	O00548	6	170591294	170599561
Benjamin B. Sun, et al	rs2268748	C	T	0.041	0.69	0.06	1.2e-28	7	23313171	cis	Q14956	7	23275586	23314727
Benjamin B. Sun, et al	rs227934	T	C	0.479	-0.27	0.02	6.9e-29	7	23627287	cis	Q96EE4	7	23636998	23684327
Benjamin B. Sun, et al	rs145188037	A	G	0.012	1.03	0.11	1.1e-19	7	45954465	cis	P17936	7	45951949	45961473
Benjamin B. Sun, et al	rs199696982	C	G	0.462	0.19	0.02	1.2e-14	7	45987430	trans	Q8N912	14	105046021	105056852
Benjamin B. Sun, et al	rs876036	C	T	0.317	-0.2	0.03	6e-14	7	50307710	trans	P59901	19	54844456	54850421
Benjamin B. Sun, et al	rs313829	G	A	0.689	0.23	0.03	1.1e-18	7	65552497	cis	O60507	7	65670186	65885530
Benjamin B. Sun, et al	rs73702564	T	C	0.039	0.72	0.06	6.9e-31	7	73084816	cis	Q96LL9	7	73095299	73097783
Benjamin B. Sun, et al	rs1019016	T	G	0.581	0.18	0.02	1.6e-12	7	80570562	cis	Q99985	7	80371854	80551675
Benjamin B. Sun, et al	rs5745695	A	G	0.76	0.19	0.03	1.2e-11	7	81358075	cis	P14210	7	81328322	81399754
Benjamin B. Sun, et al	rs3757607	C	G	0.122	-1.12	0.03	1e-200	7	83034362	cis	O15041	7	82993222	83278326
Benjamin B. Sun, et al	rs3917545	C	A	0.131	0.28	0.04	7.8e-14	7	94936235	trans	Q96PL5	1	43282795	43310660
Benjamin B. Sun, et al	rs662	C	T	0.283	0.53	0.03	1.3e-93	7	94937446	trans	O60499	19	13254872	13261197
Benjamin B. Sun, et al	rs3917532	T	A	0.283	0.36	0.03	4.4e-40	7	94940119	trans	Q5JS37	13	39612443	39624246
Benjamin B. Sun, et al	rs1157745	T	G	0.283	0.22	0.03	1.9e-15	7	94941038	trans	P35218	16	87921625	87970135
Benjamin B. Sun, et al	rs705379	A	G	0.487	-0.28	0.02	1.2e-29	7	94953895	trans	Q6B8I1	10	76854192	76868979
Benjamin B. Sun, et al	rs45446698	G	T	0.041	-1.11	0.06	4.7e-74	7	99332948	trans	O75771	17	33426811	33448541
Benjamin B. Sun, et al	rs9801017	A	G	0.636	0.21	0.03	1e-16	7	100236202	cis	Q15113	7	100199800	100205798
Benjamin B. Sun, et al	rs34587586	T	G	0.393	-1.17	0.02	1e-200	7	129938598	cis	Q9UI42	7	129932974	129964020
Benjamin B. Sun, et al	rs2229542	C	T	0.014	-0.82	0.1	4.7e-15	7	134135621	cis	P15121	7	134127102	134144036
Benjamin B. Sun, et al	rs1431093	A	C	0.419	0.22	0.02	7.9e-19	7	137016297	cis	P21246	7	136912088	137028611
Benjamin B. Sun, et al	rs7789303	G	A	0.273	-0.32	0.03	1.5e-32	7	142552547	cis	O15197	7	142552792	142568847
Benjamin B. Sun, et al	rs4421280	A	G	0.927	0.88	0.05	8.7e-83	7	143103217	cis	P21709	7	143087382	143105985
Benjamin B. Sun, et al	rs10274393	C	G	0.711	-0.43	0.03	1.1e-60	7	145378588	cis	Q9UHC6	7	145813453	148118090
Benjamin B. Sun, et al	rs2738176	A	T	0.365	-0.39	0.02	5.6e-55	8	6738228	cis	P60022	8	6728097	6735544
Benjamin B. Sun, et al	rs183772362	T	C	0.033	0.5	0.07	2.1e-12	8	7243016	cis	Q8WTQ1	8	7327830	7698764
Benjamin B. Sun, et al	rs1692819	A	G	0.292	0.42	0.03	5.2e-54	8	11705448	cis	P07858	8	11700033	11726957
Benjamin B. Sun, et al	rs15881	C	A	0.456	0.3	0.02	4.1e-33	8	21550768	cis	O00451	8	21547915	21669869
Benjamin B. Sun, et al	rs11994699	A	G	0.723	-0.35	0.03	2.4e-39	8	27808239	trans	P24821	9	117782806	117880536
Benjamin B. Sun, et al	rs2685416	A	C	0.263	0.4	0.03	1.1e-49	8	27808489	trans	Q96GL9	1	179712298	179785333
Benjamin B. Sun, et al	rs4395853	T	C	0.723	-0.37	0.03	2.9e-43	8	27808770	trans	P51888	1	203444956	203460480
Benjamin B. Sun, et al	rs4395853	T	C	0.723	-0.26	0.03	2.2e-21	8	27808770	trans	Q9Y2G5	21	46683843	46707813
Benjamin B. Sun, et al	rs10866867	G	T	0.722	0.25	0.03	7.9e-21	8	27808994	cis	Q6ZMJ2	8	27727399	27850244
Benjamin B. Sun, et al	rs939715	T	C	0.72	-0.35	0.03	8.1e-39	8	27810626	trans	P58658	21	33784314	33887707
Benjamin B. Sun, et al	rs2732317	C	A	0.612	-0.45	0.02	2.5e-77	8	33330687	cis	Q6P4F1	8	33228342	33330940
Benjamin B. Sun, et al	rs7010461	T	C	0.334	0.25	0.03	2.5e-20	8	39781444	cis	P14902	8	39759794	39785963
Benjamin B. Sun, et al	rs138942288	A	G	0.005	1.4	0.18	3.5e-15	8	41193633	cis	Q8N474	8	41119481	41167016
Benjamin B. Sun, et al	rs2670014	T	C	0.474	-0.47	0.02	1.3e-87	8	57376781	cis	P01210	8	57349233	57359293
Benjamin B. Sun, et al	rs112433249	C	T	0.017	-1.56	0.09	4.1e-65	8	57876576	cis	Q9NX62	8	57870492	57906403
Benjamin B. Sun, et al	rs112760834	T	G	0.033	-0.58	0.07	4.1e-17	8	62540134	cis	Q12797	8	62413116	62627155
Benjamin B. Sun, et al	rs10957266	C	T	0.071	0.8	0.05	1.2e-68	8	63923764	cis	Q92820	8	63927638	63951730
Benjamin B. Sun, et al	rs2072696	C	G	0.238	-0.22	0.03	6.8e-14	8	86351051	cis	P07451	8	86285665	86361269
Benjamin B. Sun, et al	rs11781016	C	A	0.489	0.32	0.02	8.3e-39	8	87529297	cis	Q96DB5	8	87480486	87526586
Benjamin B. Sun, et al	rs1462977	G	A	0.323	-0.34	0.03	2.2e-39	8	99115359	cis	P52758	8	99114572	99129469
Benjamin B. Sun, et al	rs74589258	G	A	0.07	0.33	0.05	1.1e-11	8	103215228	cis	Q7LG56	8	103216730	103251346
Benjamin B. Sun, et al	rs57942103	C	A	0.247	0.22	0.03	1.8e-14	8	106513461	trans	Q15109	6	32148745	32152101
Benjamin B. Sun, et al	rs58936256	C	T	0.215	0.21	0.03	4.2e-12	8	120422799	cis	P48745	8	120428546	120436593
Benjamin B. Sun, et al	rs35472615	A	G	0.274	0.51	0.03	1.7e-84	8	134197537	cis	O95388	8	134203282	134242587
Benjamin B. Sun, et al	rs9643300	T	C	0.563	-0.26	0.02	1.4e-25	8	134503148	cis	Q11201	8	134467091	134584183
Benjamin B. Sun, et al	rs16923189	G	A	0.298	0.39	0.03	7.9e-51	9	5510644	cis	Q9BQ51	9	5510545	5571282
Benjamin B. Sun, et al	rs35030851	T	G	0.047	0.56	0.06	1.4e-22	9	27197486	cis	Q02763	9	27109139	27230173
Benjamin B. Sun, et al	rs7019909	T	C	0.103	0.45	0.04	7.9e-29	9	33113322	cis	P15291	9	33104080	33167354
Benjamin B. Sun, et al	rs10972076	T	C	0.625	0.31	0.03	2.2e-34	9	34356359	cis	Q6NSJ0	9	34366668	34376851
Benjamin B. Sun, et al	rs10972159	A	G	0.018	-0.7	0.09	1e-13	9	34593086	cis	P26992	9	34551430	34590121
Benjamin B. Sun, et al	rs11575578	A	G	0.068	0.51	0.05	4.4e-26	9	34656479	cis	Q14626	9	34650699	34661889
Benjamin B. Sun, et al	rs10738948	C	T	0.608	-0.23	0.03	2.2e-19	9	35833448	trans	Q96B86	15	93586636	93632433
Benjamin B. Sun, et al	rs2516568	T	A	0.323	-0.43	0.03	2.2e-66	9	95187380	trans	P28906	1	208057594	208084747
Benjamin B. Sun, et al	rs2516568	T	A	0.323	-0.47	0.03	2.3e-79	9	95187380	cis	Q9BXN1	9	95218487	95244788
[truncated: 6,180 more rows]

## Sheet: Table S5
Source	Outcome	Uniprot	Method	SNP	Number of IVs	β	SE	P	Significant
Egil Ferkingstad , et al	Left arm fat-free mass	A2RU67	Wald ratio	rs117172138	1	-0.0113443	0.00906829	0.210939	No
Egil Ferkingstad , et al	Left hand grip strength	A2RU67	Wald ratio	rs117172138	1	-0.00349583	0.0106934	0.743732	No
Egil Ferkingstad , et al	Left leg fat-free mass	A2RU67	Wald ratio	rs117172138	1	-0.00749975	0.00937298	0.423626	No
Egil Ferkingstad , et al	Right arm fat-free mass	A2RU67	Wald ratio	rs117172138	1	-0.00622544	0.00889325	0.483916	No
Egil Ferkingstad , et al	Right hand grip strength	A2RU67	Wald ratio	rs117172138	1	-0.00968927	0.0107107	0.365661	No
Egil Ferkingstad , et al	Right leg fat-free mass	A2RU67	Wald ratio	rs117172138	1	-0.00689133	0.00936742	0.461932	No
Egil Ferkingstad , et al	Trunk fat-free mass	A2RU67	Wald ratio	rs117172138	1	-0.0125033	0.00889958	0.160042	No
Egil Ferkingstad , et al	Usual walking pace	A2RU67	Wald ratio	rs117172138	1	0.00395177	0.00912235	0.664872	No
Egil Ferkingstad , et al	Whole body fat-free mass	A2RU67	Wald ratio	rs117172138	1	-0.00919583	0.00893487	0.303382	No
Egil Ferkingstad , et al	Left arm fat-free mass	A6NDG6	Wald ratio	rs62038850	1	-0.151343	0.0226058	2.15865e-11	Yes
Egil Ferkingstad , et al	Left leg fat-free mass	A6NDG6	Wald ratio	rs62038850	1	-0.174349	0.0233614	8.44904e-14	Yes
Egil Ferkingstad , et al	Right arm fat-free mass	A6NDG6	Wald ratio	rs62038850	1	-0.14332	0.0221739	1.02348e-10	Yes
Egil Ferkingstad , et al	Right leg fat-free mass	A6NDG6	Wald ratio	rs62038850	1	-0.175741	0.0233497	5.21312e-14	Yes
Egil Ferkingstad , et al	Trunk fat-free mass	A6NDG6	Wald ratio	rs62038850	1	-0.175896	0.0222033	2.33581e-15	Yes
Egil Ferkingstad , et al	Whole body fat-free mass	A6NDG6	Wald ratio	rs62038850	1	-0.177178	0.0222851	1.85721e-15	Yes
Egil Ferkingstad , et al	Left hand grip strength	A6NDG6	Wald ratio	rs62038850	1	-0.0872274	0.0266231	0.00105148	No
Egil Ferkingstad , et al	Right hand grip strength	A6NDG6	Wald ratio	rs62038850	1	-0.07124	0.0266593	0.00753463	No
Egil Ferkingstad , et al	Usual walking pace	A6NDG6	Wald ratio	rs62038850	1	-0.00319201	0.0227056	0.8882	No
Egil Ferkingstad , et al	Left arm fat-free mass	A6NGN9	Inverse variance weighted	rs273631, rs7246422	2	0.0344406	0.0199944	0.0849774	No
Egil Ferkingstad , et al	Left hand grip strength	A6NGN9	Inverse variance weighted	rs273631, rs7246422	2	-0.00340147	0.011206	0.761478	No
Egil Ferkingstad , et al	Left leg fat-free mass	A6NGN9	Inverse variance weighted	rs273631, rs7246422	2	0.0417316	0.0160267	0.00921733	No
Egil Ferkingstad , et al	Right arm fat-free mass	A6NGN9	Inverse variance weighted	rs273631, rs7246422	2	0.0334064	0.0174194	0.0551398	No
Egil Ferkingstad , et al	Right hand grip strength	A6NGN9	Inverse variance weighted	rs273631, rs7246422	2	0.00408678	0.0163039	0.802075	No
Egil Ferkingstad , et al	Right leg fat-free mass	A6NGN9	Inverse variance weighted	rs273631, rs7246422	2	0.0397811	0.0179132	0.0263667	No
Egil Ferkingstad , et al	Trunk fat-free mass	A6NGN9	Inverse variance weighted	rs273631, rs7246422	2	0.0255011	0.0224102	0.255153	No
Egil Ferkingstad , et al	Usual walking pace	A6NGN9	Inverse variance weighted	rs273631, rs7246422	2	-0.00565821	0.00955271	0.553639	No
Egil Ferkingstad , et al	Whole body fat-free mass	A6NGN9	Inverse variance weighted	rs273631, rs7246422	2	0.0330632	0.0205517	0.107664	No
Alexander Gudjonsson, et al	Left arm fat-free mass	A6NH11	Wald ratio	rs8078118	1	-0.00499624	0.00561765	0.373797	No
Alexander Gudjonsson, et al	Left hand grip strength	A6NH11	Wald ratio	rs8078118	1	0.00105664	0.00661417	0.873075	No
Alexander Gudjonsson, et al	Left leg fat-free mass	A6NH11	Wald ratio	rs8078118	1	-0.00478256	0.0058076	0.410224	No
Alexander Gudjonsson, et al	Right arm fat-free mass	A6NH11	Wald ratio	rs8078118	1	-0.00353697	0.00551017	0.520939	No
Alexander Gudjonsson, et al	Right hand grip strength	A6NH11	Wald ratio	rs8078118	1	0.00478691	0.00662331	0.469842	No
Alexander Gudjonsson, et al	Right leg fat-free mass	A6NH11	Wald ratio	rs8078118	1	-0.00321967	0.00580418	0.579089	No
Alexander Gudjonsson, et al	Trunk fat-free mass	A6NH11	Wald ratio	rs8078118	1	-0.00230916	0.00551492	0.675427	No
Alexander Gudjonsson, et al	Usual walking pace	A6NH11	Wald ratio	rs8078118	1	0.00355041	0.00563892	0.528939	No
Alexander Gudjonsson, et al	Whole body fat-free mass	A6NH11	Wald ratio	rs8078118	1	-0.0030394	0.00553772	0.583106	No
Benjamin B. Sun, et al	Left arm fat-free mass	A6NH11	Wald ratio	rs34460487	1	-0.00347783	0.00492052	0.479689	No
Benjamin B. Sun, et al	Left hand grip strength	A6NH11	Wald ratio	rs34460487	1	-0.000343333	0.00579378	0.952746	No
Benjamin B. Sun, et al	Left leg fat-free mass	A6NH11	Wald ratio	rs34460487	1	-0.00106188	0.00508685	0.834643	No
Benjamin B. Sun, et al	Right arm fat-free mass	A6NH11	Wald ratio	rs34460487	1	-0.00389148	0.00482637	0.420072	No
Benjamin B. Sun, et al	Right hand grip strength	A6NH11	Wald ratio	rs34460487	1	0.00423778	0.00580193	0.46514	No
Benjamin B. Sun, et al	Right leg fat-free mass	A6NH11	Wald ratio	rs34460487	1	-0.000138148	0.00508381	0.978321	No
Benjamin B. Sun, et al	Trunk fat-free mass	A6NH11	Wald ratio	rs34460487	1	-0.00132009	0.00483052	0.784638	No
Benjamin B. Sun, et al	Usual walking pace	A6NH11	Wald ratio	rs34460487	1	0.00122749	0.00493944	0.803741	No
Benjamin B. Sun, et al	Whole body fat-free mass	A6NH11	Wald ratio	rs34460487	1	-0.00115961	0.00485041	0.811048	No
Egil Ferkingstad , et al	Left arm fat-free mass	A6NH11	Inverse variance weighted	rs2304969, rs4523990, rs8078118	3	0.0002472	0.0113802	0.98267	No
Egil Ferkingstad , et al	Left hand grip strength	A6NH11	Inverse variance weighted	rs2304969, rs4523990, rs8078118	3	0.00169464	0.00671337	0.800711	No
Egil Ferkingstad , et al	Left leg fat-free mass	A6NH11	Inverse variance weighted	rs2304969, rs4523990, rs8078118	3	-0.00129541	0.00805188	0.872186	No
Egil Ferkingstad , et al	Right arm fat-free mass	A6NH11	Inverse variance weighted	rs2304969, rs4523990, rs8078118	3	0.00182629	0.00883556	0.836246	No
Egil Ferkingstad , et al	Right hand grip strength	A6NH11	Inverse variance weighted	rs2304969, rs4523990, rs8078118	3	0.00388617	0.00672256	0.563211	No
Egil Ferkingstad , et al	Right leg fat-free mass	A6NH11	Inverse variance weighted	rs2304969, rs4523990, rs8078118	3	-7.27024e-05	0.00672683	0.991377	No
Egil Ferkingstad , et al	Trunk fat-free mass	A6NH11	Inverse variance weighted	rs2304969, rs4523990, rs8078118	3	0.00113665	0.0084996	0.893616	No
Egil Ferkingstad , et al	Usual walking pace	A6NH11	Inverse variance weighted	rs2304969, rs4523990, rs8078118	3	0.00317419	0.00572342	0.579171	No
Egil Ferkingstad , et al	Whole body fat-free mass	A6NH11	Inverse variance weighted	rs2304969, rs4523990, rs8078118	3	0.000706434	0.00835838	0.932645	No
Alexander Gudjonsson, et al	Left arm fat-free mass	A6NHS7	Wald ratio	rs11049127	1	0.000583815	0.00182016	0.7484	No
Alexander Gudjonsson, et al	Left hand grip strength	A6NHS7	Wald ratio	rs11049127	1	-0.0017585	0.00214624	0.412592	No
Alexander Gudjonsson, et al	Left leg fat-free mass	A6NHS7	Wald ratio	rs11049127	1	0.00164478	0.00188154	0.382026	No
Alexander Gudjonsson, et al	Right arm fat-free mass	A6NHS7	Wald ratio	rs11049127	1	0.00120142	0.00178524	0.500962	No
Alexander Gudjonsson, et al	Right hand grip strength	A6NHS7	Wald ratio	rs11049127	1	-0.00123414	0.00214945	0.565855	No
Alexander Gudjonsson, et al	Right leg fat-free mass	A6NHS7	Wald ratio	rs11049127	1	0.00186296	0.00188042	0.321824	No
Alexander Gudjonsson, et al	Trunk fat-free mass	A6NHS7	Wald ratio	rs11049127	1	0.00163784	0.00178632	0.359203	No
Alexander Gudjonsson, et al	Usual walking pace	A6NHS7	Wald ratio	rs11049127	1	-0.00329582	0.00183064	0.0718025	No
Alexander Gudjonsson, et al	Whole body fat-free mass	A6NHS7	Wald ratio	rs11049127	1	0.00188206	0.00179364	0.294043	No
Benjamin B. Sun, et al	Left arm fat-free mass	A6NHS7	Wald ratio	rs36138811	1	0.000733195	0.00234566	0.754603	No
Benjamin B. Sun, et al	Left hand grip strength	A6NHS7	Wald ratio	rs36138811	1	-0.00232402	0.00276586	0.400768	No
Benjamin B. Sun, et al	Left leg fat-free mass	A6NHS7	Wald ratio	rs36138811	1	0.00210292	0.00242475	0.385792	No
Benjamin B. Sun, et al	Right arm fat-free mass	A6NHS7	Wald ratio	rs36138811	1	0.00156545	0.00230064	0.496224	No
Benjamin B. Sun, et al	Right hand grip strength	A6NHS7	Wald ratio	rs36138811	1	-0.00161719	0.00277	0.55934	No
Benjamin B. Sun, et al	Right leg fat-free mass	A6NHS7	Wald ratio	rs36138811	1	0.00238911	0.00242331	0.324189	No
Benjamin B. Sun, et al	Trunk fat-free mass	A6NHS7	Wald ratio	rs36138811	1	0.00211544	0.00230203	0.358125	No
Benjamin B. Sun, et al	Usual walking pace	A6NHS7	Wald ratio	rs36138811	1	-0.00421897	0.00235916	0.0737215	No
Benjamin B. Sun, et al	Whole body fat-free mass	A6NHS7	Wald ratio	rs36138811	1	0.00242236	0.00231148	0.294654	No
Egil Ferkingstad , et al	Left arm fat-free mass	A6NHS7	Wald ratio	rs12370269	1	0.000838253	0.00263282	0.750193	No
Egil Ferkingstad , et al	Left hand grip strength	A6NHS7	Wald ratio	rs12370269	1	-0.00257732	0.00310447	0.406429	No
Egil Ferkingstad , et al	Left leg fat-free mass	A6NHS7	Wald ratio	rs12370269	1	0.00236661	0.0027216	0.384536	No
Egil Ferkingstad , et al	Right arm fat-free mass	A6NHS7	Wald ratio	rs12370269	1	0.00174902	0.0025823	0.498208	No
Egil Ferkingstad , et al	Right hand grip strength	A6NHS7	Wald ratio	rs12370269	1	-0.00180788	0.00310912	0.56092	No
Egil Ferkingstad , et al	Right leg fat-free mass	A6NHS7	Wald ratio	rs12370269	1	0.00269188	0.00272	0.32234	No
Egil Ferkingstad , et al	Trunk fat-free mass	A6NHS7	Wald ratio	rs12370269	1	0.00237437	0.00258386	0.358136	No
Egil Ferkingstad , et al	Usual walking pace	A6NHS7	Wald ratio	rs12370269	1	-0.00479432	0.00264798	0.0702099	No
Egil Ferkingstad , et al	Whole body fat-free mass	A6NHS7	Wald ratio	rs12370269	1	0.00272065	0.00259447	0.294347	No
Benjamin B. Sun, et al	Left arm fat-free mass	A6NI73	Wald ratio	rs759819	1	0.00778684	0.00539584	0.148987	No
Benjamin B. Sun, et al	Left hand grip strength	A6NI73	Wald ratio	rs759819	1	0.0116932	0.00634868	0.0654998	No
Benjamin B. Sun, et al	Left leg fat-free mass	A6NI73	Wald ratio	rs759819	1	0.00529548	0.00557864	0.342497	No
Benjamin B. Sun, et al	Right arm fat-free mass	A6NI73	Wald ratio	rs759819	1	0.00765552	0.00529232	0.148028	No
Benjamin B. Sun, et al	Right hand grip strength	A6NI73	Wald ratio	rs759819	1	0.0087998	0.00635772	0.166324	No
Benjamin B. Sun, et al	Right leg fat-free mass	A6NI73	Wald ratio	rs759819	1	0.00695512	0.00557544	0.21223	No
Benjamin B. Sun, et al	Trunk fat-free mass	A6NI73	Wald ratio	rs759819	1	0.0103947	0.00529924	0.0498159	No
Benjamin B. Sun, et al	Usual walking pace	A6NI73	Wald ratio	rs759819	1	0.0002892	0.00541164	0.957381	No
Benjamin B. Sun, et al	Whole body fat-free mass	A6NI73	Wald ratio	rs759819	1	0.00877744	0.00532108	0.099033	No
Egil Ferkingstad , et al	Left arm fat-free mass	A6NI73	Inverse variance weighted	rs3848620, rs651279	2	0.0037418	0.00388604	0.335607	No
Egil Ferkingstad , et al	Left hand grip strength	A6NI73	Inverse variance weighted	rs3848620, rs651279	2	0.00534941	0.00681209	0.432289	No
Egil Ferkingstad , et al	Left leg fat-free mass	A6NI73	Inverse variance weighted	rs3848620, rs651279	2	0.0016086	0.00502733	0.748991	No
Egil Ferkingstad , et al	Right arm fat-free mass	A6NI73	Inverse variance weighted	rs3848620, rs651279	2	0.00329556	0.00490716	0.501851	No
Egil Ferkingstad , et al	Right hand grip strength	A6NI73	Inverse variance weighted	rs3848620, rs651279	2	0.00528763	0.00416361	0.204099	No
Egil Ferkingstad , et al	Right leg fat-free mass	A6NI73	Inverse variance weighted	rs3848620, rs651279	2	0.00234118	0.006182	0.704904	No
Egil Ferkingstad , et al	Trunk fat-free mass	A6NI73	Inverse variance weighted	rs3848620, rs651279	2	0.00408017	0.0077795	0.599947	No
Egil Ferkingstad , et al	Usual walking pace	A6NI73	Inverse variance weighted	rs3848620, rs651279	2	0.000774461	0.00354402	0.827019	No
Egil Ferkingstad , et al	Whole body fat-free mass	A6NI73	Inverse variance weighted	rs3848620, rs651279	2	0.0034079	0.00649971	0.600059	No
Egil Ferkingstad , et al	Left arm fat-free mass	O00151	Wald ratio	rs1328599	1	0.0254981	0.018272	0.162873	No
Egil Ferkingstad , et al	Left hand grip strength	O00151	Wald ratio	rs1328599	1	-0.009369	0.02152	0.663299	No
Egil Ferkingstad , et al	Left leg fat-free mass	O00151	Wald ratio	rs1328599	1	0.0303654	0.0188867	0.107886	No
Egil Ferkingstad , et al	Right arm fat-free mass	O00151	Wald ratio	rs1328599	1	0.0221391	0.0179211	0.216695	No
Egil Ferkingstad , et al	Right hand grip strength	O00151	Wald ratio	rs1328599	1	-0.00462376	0.0215544	0.830145	No
Egil Ferkingstad , et al	Right leg fat-free mass	O00151	Wald ratio	rs1328599	1	0.029049	0.0188748	0.123796	No
Egil Ferkingstad , et al	Trunk fat-free mass	O00151	Wald ratio	rs1328599	1	0.0201444	0.0179432	0.261576	No
Egil Ferkingstad , et al	Usual walking pace	O00151	Wald ratio	rs1328599	1	-0.00857308	0.0183572	0.64049	No
Egil Ferkingstad , et al	Whole body fat-free mass	O00151	Wald ratio	rs1328599	1	0.0262423	0.0180112	0.145117	No
Arthur Gilly, et al	Left arm fat-free mass	O00175	Wald ratio	rs6969965	1	0.000182246	0.00180669	0.919651	No
Arthur Gilly, et al	Left hand grip strength	O00175	Wald ratio	rs6969965	1	-0.00134279	0.00213003	0.528429	No
Arthur Gilly, et al	Left leg fat-free mass	O00175	Wald ratio	rs6969965	1	0.000253737	0.00186746	0.891922	No
Arthur Gilly, et al	Right arm fat-free mass	O00175	Wald ratio	rs6969965	1	0.000162268	0.00177205	0.927039	No
Arthur Gilly, et al	Right hand grip strength	O00175	Wald ratio	rs6969965	1	-0.000286712	0.00213285	0.893065	No
Arthur Gilly, et al	Right leg fat-free mass	O00175	Wald ratio	rs6969965	1	0.00109371	0.00186631	0.557858	No
Arthur Gilly, et al	Trunk fat-free mass	O00175	Wald ratio	rs6969965	1	0.000806719	0.00177362	0.649221	No
Arthur Gilly, et al	Usual walking pace	O00175	Wald ratio	rs6969965	1	-0.00186302	0.00181649	0.305071	No
Arthur Gilly, et al	Whole body fat-free mass	O00175	Wald ratio	rs6969965	1	0.000674636	0.00178064	0.704782	No
Alexander Gudjonsson, et al	Left arm fat-free mass	O00182	Wald ratio	rs4239242	1	0.00983832	0.00750998	0.190185	No
Alexander Gudjonsson, et al	Left hand grip strength	O00182	Wald ratio	rs4239242	1	0.0156509	0.00884213	0.0767215	No
Alexander Gudjonsson, et al	Left leg fat-free mass	O00182	Wald ratio	rs4239242	1	0.0111423	0.00776385	0.151243	No
Alexander Gudjonsson, et al	Right arm fat-free mass	O00182	Wald ratio	rs4239242	1	0.0114566	0.00736623	0.119877	No
Alexander Gudjonsson, et al	Right hand grip strength	O00182	Wald ratio	rs4239242	1	0.0134183	0.00885455	0.129668	No
Alexander Gudjonsson, et al	Right leg fat-free mass	O00182	Wald ratio	rs4239242	1	0.012172	0.00775937	0.11672	No
Alexander Gudjonsson, et al	Trunk fat-free mass	O00182	Wald ratio	rs4239242	1	0.0105419	0.00737247	0.152746	No
Alexander Gudjonsson, et al	Usual walking pace	O00182	Wald ratio	rs4239242	1	-0.00242204	0.00753767	0.747964	No
Alexander Gudjonsson, et al	Whole body fat-free mass	O00182	Wald ratio	rs4239242	1	0.01098	0.00740305	0.138028	No
Arthur Gilly, et al	Left arm fat-free mass	O00182	Wald ratio	rs4794974	1	0.00823215	0.00261112	0.00161753	No
Arthur Gilly, et al	Left hand grip strength	O00182	Wald ratio	rs4794974	1	0.00269772	0.00307438	0.380223	No
Arthur Gilly, et al	Left leg fat-free mass	O00182	Wald ratio	rs4794974	1	0.00794737	0.00269936	0.00323825	No
Arthur Gilly, et al	Right arm fat-free mass	O00182	Wald ratio	rs4794974	1	0.00888475	0.0025611	0.000522184	No
Arthur Gilly, et al	Right hand grip strength	O00182	Wald ratio	rs4794974	1	0.0038745	0.00307863	0.208206	No
Arthur Gilly, et al	Right leg fat-free mass	O00182	Wald ratio	rs4794974	1	0.00813724	0.00269783	0.00255949	No
Arthur Gilly, et al	Trunk fat-free mass	O00182	Wald ratio	rs4794974	1	0.00850256	0.00256329	0.000909739	No
Arthur Gilly, et al	Usual walking pace	O00182	Wald ratio	rs4794974	1	0.000382511	0.00262084	0.883961	No
Arthur Gilly, et al	Whole body fat-free mass	O00182	Wald ratio	rs4794974	1	0.00845032	0.00257391	0.00102686	No
Arthur Gilly, et al	Left arm fat-free mass	O00220	Wald ratio	rs13278062	1	0.00376721	0.00268814	0.16109	No
Arthur Gilly, et al	Left hand grip strength	O00220	Wald ratio	rs13278062	1	0.00147498	0.00316712	0.641418	No
Arthur Gilly, et al	Left leg fat-free mass	O00220	Wald ratio	rs13278062	1	0.00411026	0.00277842	0.139047	No
Arthur Gilly, et al	Right arm fat-free mass	O00220	Wald ratio	rs13278062	1	0.00414514	0.0026364	0.115887	No
Arthur Gilly, et al	Right hand grip strength	O00220	Wald ratio	rs13278062	1	0.00310846	0.00317203	0.327105	No
Arthur Gilly, et al	Right leg fat-free mass	O00220	Wald ratio	rs13278062	1	0.00361567	0.00277689	0.192896	No
Arthur Gilly, et al	Trunk fat-free mass	O00220	Wald ratio	rs13278062	1	0.00328188	0.00263957	0.213744	No
Arthur Gilly, et al	Usual walking pace	O00220	Wald ratio	rs13278062	1	-0.00650006	0.00270045	0.0160828	No
Arthur Gilly, et al	Whole body fat-free mass	O00220	Wald ratio	rs13278062	1	0.0032529	0.00264974	0.219587	No
Egil Ferkingstad , et al	Left arm fat-free mass	O00233	Wald ratio	rs10770186	1	-0.0004075	0.0106171	0.969383	No
Egil Ferkingstad , et al	Left hand grip strength	O00233	Wald ratio	rs10770186	1	-0.0372147	0.0125229	0.00296132	No
Egil Ferkingstad , et al	Left leg fat-free mass	O00233	Wald ratio	rs10770186	1	0.0203013	0.0109752	0.0643493	No
Egil Ferkingstad , et al	Right arm fat-free mass	O00233	Wald ratio	rs10770186	1	0.00216025	0.0104134	0.835659	No
Egil Ferkingstad , et al	Right hand grip strength	O00233	Wald ratio	rs10770186	1	-0.0325602	0.0125405	0.00942061	No
Egil Ferkingstad , et al	Right leg fat-free mass	O00233	Wald ratio	rs10770186	1	0.0130603	0.0109687	0.233776	No
Egil Ferkingstad , et al	Trunk fat-free mass	O00233	Wald ratio	rs10770186	1	-0.0117788	0.0104198	0.258297	No
Egil Ferkingstad , et al	Usual walking pace	O00233	Wald ratio	rs10770186	1	-0.0397857	0.0106777	0.000194493	No
Egil Ferkingstad , et al	Whole body fat-free mass	O00233	Wald ratio	rs10770186	1	0.00104166	0.0104625	0.920693	No
Alexander Gudjonsson, et al	Left arm fat-free mass	O00241	Inverse variance weighted	rs16995228, rs2244133	2	-0.00143064	0.00243924	0.557533	No
Alexander Gudjonsson, et al	Left hand grip strength	O00241	Inverse variance weighted	rs16995228, rs2244133	2	-0.00123468	0.00262333	0.637887	No
Alexander Gudjonsson, et al	Left leg fat-free mass	O00241	Inverse variance weighted	rs16995228, rs2244133	2	-0.00222499	0.00313032	0.477217	No
Alexander Gudjonsson, et al	Right arm fat-free mass	O00241	Inverse variance weighted	rs16995228, rs2244133	2	-0.000451461	0.00236186	0.848411	No
Alexander Gudjonsson, et al	Right hand grip strength	O00241	Inverse variance weighted	rs16995228, rs2244133	2	-0.000652867	0.00192016	0.733851	No
Alexander Gudjonsson, et al	Right leg fat-free mass	O00241	Inverse variance weighted	rs16995228, rs2244133	2	-0.00168402	0.00417481	0.68667	No
Alexander Gudjonsson, et al	Trunk fat-free mass	O00241	Inverse variance weighted	rs16995228, rs2244133	2	-0.0024354	0.00159978	0.127924	No
Alexander Gudjonsson, et al	Usual walking pace	O00241	Inverse variance weighted	rs16995228, rs2244133	2	0.00225512	0.00163448	0.167675	No
Alexander Gudjonsson, et al	Whole body fat-free mass	O00241	Inverse variance weighted	rs16995228, rs2244133	2	-0.00225852	0.00220507	0.305722	No
Benjamin B. Sun, et al	Left arm fat-free mass	O00241	Wald ratio	rs3848788	1	-0.00291024	0.00184463	0.114638	No
Benjamin B. Sun, et al	Left hand grip strength	O00241	Wald ratio	rs3848788	1	-0.000357177	0.00217097	0.869319	No
Benjamin B. Sun, et al	Left leg fat-free mass	O00241	Wald ratio	rs3848788	1	-0.00349132	0.00190695	0.067124	No
Benjamin B. Sun, et al	Right arm fat-free mass	O00241	Wald ratio	rs3848788	1	-0.00272141	0.00180925	0.132539	No
Benjamin B. Sun, et al	Right hand grip strength	O00241	Wald ratio	rs3848788	1	-0.000306283	0.00217405	0.887964	No
Benjamin B. Sun, et al	Right leg fat-free mass	O00241	Wald ratio	rs3848788	1	-0.00390247	0.00190583	0.0405943	No
Benjamin B. Sun, et al	Trunk fat-free mass	O00241	Wald ratio	rs3848788	1	-0.00332291	0.00181133	0.0665785	No
Benjamin B. Sun, et al	Usual walking pace	O00241	Wald ratio	rs3848788	1	-0.000496681	0.00185069	0.78841	No
Benjamin B. Sun, et al	Whole body fat-free mass	O00241	Wald ratio	rs3848788	1	-0.00355821	0.00181876	0.0504186	No
Egil Ferkingstad , et al	Left arm fat-free mass	O00241	Wald ratio	rs12480515	1	-0.00309134	0.00157402	0.0495332	No
Egil Ferkingstad , et al	Left hand grip strength	O00241	Wald ratio	rs12480515	1	-0.000480818	0.00185264	0.795225	No
Egil Ferkingstad , et al	Left leg fat-free mass	O00241	Wald ratio	rs12480515	1	-0.00339496	0.00162721	0.036945	No
Egil Ferkingstad , et al	Right arm fat-free mass	O00241	Wald ratio	rs12480515	1	-0.00278666	0.00154385	0.0710729	No
Egil Ferkingstad , et al	Right hand grip strength	O00241	Wald ratio	rs12480515	1	-0.000370204	0.00185535	0.841845	No
Egil Ferkingstad , et al	Right leg fat-free mass	O00241	Wald ratio	rs12480515	1	-0.00398113	0.00162624	0.0143628	No
Egil Ferkingstad , et al	Trunk fat-free mass	O00241	Wald ratio	rs12480515	1	-0.0035134	0.00154561	0.0230171	No
Egil Ferkingstad , et al	Usual walking pace	O00241	Wald ratio	rs12480515	1	0.000156227	0.00157922	0.921196	No
Egil Ferkingstad , et al	Whole body fat-free mass	O00241	Wald ratio	rs12480515	1	-0.00359186	0.00155196	0.0206454	No
Alexander Gudjonsson, et al	Left arm fat-free mass	O00253	Wald ratio	rs139260482	1	-0.0100374	0.00675835	0.137497	No
Alexander Gudjonsson, et al	Left hand grip strength	O00253	Wald ratio	rs139260482	1	0.0103622	0.00796488	0.193263	No
Alexander Gudjonsson, et al	Left leg fat-free mass	O00253	Wald ratio	rs139260482	1	0.0012367	0.00698418	0.859453	No
Alexander Gudjonsson, et al	Right arm fat-free mass	O00253	Wald ratio	rs139260482	1	-0.00867428	0.00662919	0.190704	No
Alexander Gudjonsson, et al	Right hand grip strength	O00253	Wald ratio	rs139260482	1	0.00529983	0.00797921	0.50656	No
Alexander Gudjonsson, et al	Right leg fat-free mass	O00253	Wald ratio	rs139260482	1	0.00357595	0.0069811	0.608488	No
Alexander Gudjonsson, et al	Trunk fat-free mass	O00253	Wald ratio	rs139260482	1	-0.00940312	0.00663941	0.1567	No
Alexander Gudjonsson, et al	Usual walking pace	O00253	Wald ratio	rs139260482	1	0.0191687	0.00679148	0.00476555	No
Alexander Gudjonsson, et al	Whole body fat-free mass	O00253	Wald ratio	rs139260482	1	-0.00540299	0.00666238	0.417383	No
Benjamin B. Sun, et al	Left arm fat-free mass	O00253	Wald ratio	rs60697456	1	-0.0087544	0.00662345	0.186258	No
Benjamin B. Sun, et al	Left hand grip strength	O00253	Wald ratio	rs60697456	1	0.00881504	0.00780655	0.25882	No
Benjamin B. Sun, et al	Left leg fat-free mass	O00253	Wald ratio	rs60697456	1	-0.000155532	0.00684477	0.981871	No
Benjamin B. Sun, et al	Right arm fat-free mass	O00253	Wald ratio	rs60697456	1	-0.00836213	0.00649685	0.198058	No
Benjamin B. Sun, et al	Right hand grip strength	O00253	Wald ratio	rs60697456	1	0.00526453	0.00782002	0.500812	No
Benjamin B. Sun, et al	Right leg fat-free mass	O00253	Wald ratio	rs60697456	1	0.00278985	0.00684177	0.683444	No
Benjamin B. Sun, et al	Trunk fat-free mass	O00253	Wald ratio	rs60697456	1	-0.00885115	0.00650677	0.173735	No
Benjamin B. Sun, et al	Usual walking pace	O00253	Wald ratio	rs60697456	1	0.017267	0.00665704	0.00949232	No
Benjamin B. Sun, et al	Whole body fat-free mass	O00253	Wald ratio	rs60697456	1	-0.0053226	0.00652949	0.414979	No
Karsten Suhre, et al	Left arm fat-free mass	O00253	Wald ratio	rs7184253	1	-0.00568276	0.00371808	0.126409	No
Karsten Suhre, et al	Left hand grip strength	O00253	Wald ratio	rs7184253	1	0.00721458	0.00438177	0.0996608	No
Karsten Suhre, et al	Left leg fat-free mass	O00253	Wald ratio	rs7184253	1	0.000257899	0.0038423	0.946485	No
Karsten Suhre, et al	Right arm fat-free mass	O00253	Wald ratio	rs7184253	1	-0.00519875	0.00364699	0.154016	No
Karsten Suhre, et al	Right hand grip strength	O00253	Wald ratio	rs7184253	1	0.0041228	0.00438933	0.347588	No
Karsten Suhre, et al	Right leg fat-free mass	O00253	Wald ratio	rs7184253	1	0.00191957	0.00384062	0.61721	No
Karsten Suhre, et al	Trunk fat-free mass	O00253	Wald ratio	rs7184253	1	-0.00537666	0.00365259	0.141018	No
Karsten Suhre, et al	Usual walking pace	O00253	Wald ratio	rs7184253	1	0.0108611	0.00373643	0.00365123	No
Karsten Suhre, et al	Whole body fat-free mass	O00253	Wald ratio	rs7184253	1	-0.00312139	0.00366531	0.394435	No
Egil Ferkingstad , et al	Left arm fat-free mass	O00292	Wald ratio	rs360059	1	-0.00291058	0.00183704	0.113107	No
Egil Ferkingstad , et al	Left hand grip strength	O00292	Wald ratio	rs360059	1	-0.00398866	0.00216973	0.0660153	No
Egil Ferkingstad , et al	Left leg fat-free mass	O00292	Wald ratio	rs360059	1	-0.00278601	0.00189825	0.142193	No
Egil Ferkingstad , et al	Right arm fat-free mass	O00292	Wald ratio	rs360059	1	-0.00349255	0.00180173	0.0525696	No
Egil Ferkingstad , et al	Right hand grip strength	O00292	Wald ratio	rs360059	1	-0.00464476	0.00217296	0.032555	No
Egil Ferkingstad , et al	Right leg fat-free mass	O00292	Wald ratio	rs360059	1	-0.00359015	0.00189717	0.0584411	No
Egil Ferkingstad , et al	Trunk fat-free mass	O00292	Wald ratio	rs360059	1	-0.00353446	0.00180287	0.0499418	No
Egil Ferkingstad , et al	Usual walking pace	O00292	Wald ratio	rs360059	1	-0.00313244	0.00185154	0.0906832	No
Egil Ferkingstad , et al	Whole body fat-free mass	O00292	Wald ratio	rs360059	1	-0.00362048	0.0018097	0.0454364	No
Egil Ferkingstad , et al	Left arm fat-free mass	O00300	Wald ratio	rs4876836	1	0.0176943	0.0147108	0.229048	No
Egil Ferkingstad , et al	Left hand grip strength	O00300	Wald ratio	rs4876836	1	-0.0423688	0.0173332	0.0145106	No
Egil Ferkingstad , et al	Left leg fat-free mass	O00300	Wald ratio	rs4876836	1	0.0145419	0.0152051	0.338879	No
Egil Ferkingstad , et al	Right arm fat-free mass	O00300	Wald ratio	rs4876836	1	0.00474151	0.0144279	0.742431	No
Egil Ferkingstad , et al	Right hand grip strength	O00300	Wald ratio	rs4876836	1	-0.0369782	0.0173592	0.033157	No
Egil Ferkingstad , et al	Right leg fat-free mass	O00300	Wald ratio	rs4876836	1	0.00957628	0.0151969	0.528598	No
Egil Ferkingstad , et al	Trunk fat-free mass	O00300	Wald ratio	rs4876836	1	0.0219724	0.014445	0.128232	No
Egil Ferkingstad , et al	Usual walking pace	O00300	Wald ratio	rs4876836	1	-0.00560912	0.0147792	0.704296	No
Egil Ferkingstad , et al	Whole body fat-free mass	O00300	Wald ratio	rs4876836	1	0.0173231	0.0145012	0.232245	No
Lasse Folkersen, et al	Left arm fat-free mass	O00300	Wald ratio	rs6469811	1	-0.0353853	0.00701806	4.60608e-07	Yes
Lasse Folkersen, et al	Right arm fat-free mass	O00300	Wald ratio	rs6469811	1	-0.0306038	0.00688311	8.7394e-06	Yes
Lasse Folkersen, et al	Trunk fat-free mass	O00300	Wald ratio	rs6469811	1	-0.0365162	0.00689128	1.165e-07	Yes
Lasse Folkersen, et al	Whole body fat-free mass	O00300	Wald ratio	rs6469811	1	-0.0344016	0.00691833	6.60852e-07	Yes
Lasse Folkersen, et al	Left hand grip strength	O00300	Wald ratio	rs6469811	1	-0.0246499	0.00826844	0.00287115	No
Lasse Folkersen, et al	Left leg fat-free mass	O00300	Wald ratio	rs6469811	1	-0.030243	0.00725406	3.05783e-05	No
Lasse Folkersen, et al	Right hand grip strength	O00300	Wald ratio	rs6469811	1	-0.0161807	0.00828117	0.0507109	No
Lasse Folkersen, et al	Right leg fat-free mass	O00300	Wald ratio	rs6469811	1	-0.0305459	0.00725017	2.51857e-05	No
Lasse Folkersen, et al	Usual walking pace	O00300	Wald ratio	rs6469811	1	-0.00713722	0.00704989	0.311353	No
Egil Ferkingstad , et al	Left arm fat-free mass	O00330	Wald ratio	rs35560997	1	0.0182203	0.015861	0.250658	No
Egil Ferkingstad , et al	Left hand grip strength	O00330	Wald ratio	rs35560997	1	0.0268572	0.0186901	0.150725	No
Egil Ferkingstad , et al	Left leg fat-free mass	O00330	Wald ratio	rs35560997	1	0.0281898	0.0163885	0.0854151	No
Egil Ferkingstad , et al	Right arm fat-free mass	O00330	Wald ratio	rs35560997	1	0.0201611	0.0155575	0.195008	No
Egil Ferkingstad , et al	Right hand grip strength	O00330	Wald ratio	rs35560997	1	0.0210673	0.0187202	0.260428	No
Egil Ferkingstad , et al	Right leg fat-free mass	O00330	Wald ratio	rs35560997	1	0.0341278	0.01638	0.0372046	No
Egil Ferkingstad , et al	Trunk fat-free mass	O00330	Wald ratio	rs35560997	1	0.017807	0.0155798	0.253056	No
Egil Ferkingstad , et al	Usual walking pace	O00330	Wald ratio	rs35560997	1	-0.0116346	0.0159447	0.465584	No
Egil Ferkingstad , et al	Whole body fat-free mass	O00330	Wald ratio	rs35560997	1	0.0244154	0.0156342	0.118365	No
Egil Ferkingstad , et al	Left arm fat-free mass	O00339	Inverse variance weighted	rs17831160, rs34302865	2	-0.00578078	0.0092869	0.533635	No
Egil Ferkingstad , et al	Left hand grip strength	O00339	Inverse variance weighted	rs17831160, rs34302865	2	-0.0103553	0.0117324	0.377438	No
Egil Ferkingstad , et al	Left leg fat-free mass	O00339	Inverse variance weighted	rs17831160, rs34302865	2	0.0038916	0.00959909	0.685174	No
Egil Ferkingstad , et al	Right arm fat-free mass	O00339	Inverse variance weighted	rs17831160, rs34302865	2	-0.0107057	0.00910855	0.239855	No
Egil Ferkingstad , et al	Right hand grip strength	O00339	Inverse variance weighted	rs17831160, rs34302865	2	-0.0139643	0.0175849	0.427133	No
Egil Ferkingstad , et al	Right leg fat-free mass	O00339	Inverse variance weighted	rs17831160, rs34302865	2	0.00370608	0.00959398	0.69928	No
Egil Ferkingstad , et al	Trunk fat-free mass	O00339	Inverse variance weighted	rs17831160, rs34302865	2	-0.00748216	0.00912374	0.412173	No
Egil Ferkingstad , et al	Usual walking pace	O00339	Inverse variance weighted	rs17831160, rs34302865	2	0.00218087	0.0144297	0.879867	No
Egil Ferkingstad , et al	Whole body fat-free mass	O00339	Inverse variance weighted	rs17831160, rs34302865	2	-0.00213392	0.00915485	0.815691	No
Alexander Gudjonsson, et al	Left arm fat-free mass	O00391	Wald ratio	rs3767196	1	0.00638979	0.00665862	0.337243	No
Alexander Gudjonsson, et al	Left hand grip strength	O00391	Wald ratio	rs3767196	1	-0.00488622	0.0078656	0.534459	No
Alexander Gudjonsson, et al	Left leg fat-free mass	O00391	Wald ratio	rs3767196	1	0.0112091	0.00688067	0.103297	No
Alexander Gudjonsson, et al	Right arm fat-free mass	O00391	Wald ratio	rs3767196	1	0.00820484	0.00653067	0.208988	No
Alexander Gudjonsson, et al	Right hand grip strength	O00391	Wald ratio	rs3767196	1	-0.000680224	0.00787671	0.931181	No
Alexander Gudjonsson, et al	Right leg fat-free mass	O00391	Wald ratio	rs3767196	1	0.00946525	0.00687671	0.168691	No
Alexander Gudjonsson, et al	Trunk fat-free mass	O00391	Wald ratio	rs3767196	1	0.00918273	0.00653468	0.159953	No
Alexander Gudjonsson, et al	Usual walking pace	O00391	Wald ratio	rs3767196	1	0.0105079	0.00671117	0.117411	No
Alexander Gudjonsson, et al	Whole body fat-free mass	O00391	Wald ratio	rs3767196	1	0.00888392	0.00655959	0.175628	No
Alexander Gudjonsson, et al	Left arm fat-free mass	O00451	Inverse variance weighted	rs15881, rs4739274	2	0.000466993	0.00355787	0.895573	No
Alexander Gudjonsson, et al	Left hand grip strength	O00451	Inverse variance weighted	rs15881, rs4739274	2	-0.00575577	0.00573327	0.315414	No
Alexander Gudjonsson, et al	Left leg fat-free mass	O00451	Inverse variance weighted	rs15881, rs4739274	2	0.00200794	0.00344335	0.559802	No
Alexander Gudjonsson, et al	Right arm fat-free mass	O00451	Inverse variance weighted	rs15881, rs4739274	2	0.000366685	0.00326735	0.910643	No
Alexander Gudjonsson, et al	Right hand grip strength	O00451	Inverse variance weighted	rs15881, rs4739274	2	-0.0070466	0.00393042	0.0729991	No
Alexander Gudjonsson, et al	Right leg fat-free mass	O00451	Inverse variance weighted	rs15881, rs4739274	2	0.00126305	0.00392218	0.747432	No
Alexander Gudjonsson, et al	Trunk fat-free mass	O00451	Inverse variance weighted	rs15881, rs4739274	2	0.000382981	0.00327129	0.906802	No
Alexander Gudjonsson, et al	Usual walking pace	O00451	Inverse variance weighted	rs15881, rs4739274	2	-0.00130304	0.00406309	0.748436	No
Alexander Gudjonsson, et al	Whole body fat-free mass	O00451	Inverse variance weighted	rs15881, rs4739274	2	0.00067158	0.00328396	0.837961	No
Benjamin B. Sun, et al	Left arm fat-free mass	O00451	Wald ratio	rs15881	1	-0.00231018	0.00421583	0.583708	No
Benjamin B. Sun, et al	Left hand grip strength	O00451	Wald ratio	rs15881	1	-0.00126156	0.00496623	0.799474	No
Benjamin B. Sun, et al	Left leg fat-free mass	O00451	Wald ratio	rs15881	1	0.00399317	0.0043574	0.359452	No
Benjamin B. Sun, et al	Right arm fat-free mass	O00451	Wald ratio	rs15881	1	-0.00184279	0.00413467	0.655819	No
Benjamin B. Sun, et al	Right hand grip strength	O00451	Wald ratio	rs15881	1	-0.00564057	0.00497403	0.256793	No
Benjamin B. Sun, et al	Right leg fat-free mass	O00451	Wald ratio	rs15881	1	0.00431823	0.00435507	0.321421	No
Benjamin B. Sun, et al	Trunk fat-free mass	O00451	Wald ratio	rs15881	1	-0.000268	0.00413963	0.948381	No
Benjamin B. Sun, et al	Usual walking pace	O00451	Wald ratio	rs15881	1	-0.00446797	0.00423433	0.291345	No
Benjamin B. Sun, et al	Whole body fat-free mass	O00451	Wald ratio	rs15881	1	0.00105938	0.00415573	0.798784	No
Egil Ferkingstad , et al	Left arm fat-free mass	O00451	Inverse variance weighted	rs13260283, rs1480999, rs15881, rs74640671	4	-0.0012819	0.00302144	0.67137	No
Egil Ferkingstad , et al	Left hand grip strength	O00451	Inverse variance weighted	rs13260283, rs1480999, rs15881, rs74640671	4	-0.00680033	0.00366202	0.0633125	No
Egil Ferkingstad , et al	Left leg fat-free mass	O00451	Inverse variance weighted	rs13260283, rs1480999, rs15881, rs74640671	4	0.00186002	0.00312292	0.551439	No
Egil Ferkingstad , et al	Right arm fat-free mass	O00451	Inverse variance weighted	rs13260283, rs1480999, rs15881, rs74640671	4	-0.00103758	0.00296329	0.726231	No
Egil Ferkingstad , et al	Right hand grip strength	O00451	Inverse variance weighted	rs13260283, rs1480999, rs15881, rs74640671	4	-0.00799458	0.00447211	0.0738322	No
Egil Ferkingstad , et al	Right leg fat-free mass	O00451	Inverse variance weighted	rs13260283, rs1480999, rs15881, rs74640671	4	0.00107988	0.00312123	0.729359	No
Egil Ferkingstad , et al	Trunk fat-free mass	O00451	Inverse variance weighted	rs13260283, rs1480999, rs15881, rs74640671	4	-0.000372236	0.00296684	0.900155	No
Egil Ferkingstad , et al	Usual walking pace	O00451	Inverse variance weighted	rs13260283, rs1480999, rs15881, rs74640671	4	-0.00099145	0.00303481	0.7439	No
Egil Ferkingstad , et al	Whole body fat-free mass	O00451	Inverse variance weighted	rs13260283, rs1480999, rs15881, rs74640671	4	-1.0683e-05	0.00297836	0.997138	No
Karsten Suhre, et al	Left arm fat-free mass	O00451	Inverse variance weighted	rs10503709, rs4443656	2	-0.000567689	0.00259422	0.826784	No
Karsten Suhre, et al	Left hand grip strength	O00451	Inverse variance weighted	rs10503709, rs4443656	2	-0.00686327	0.00393637	0.0812376	No
Karsten Suhre, et al	Left leg fat-free mass	O00451	Inverse variance weighted	rs10503709, rs4443656	2	0.00161704	0.00268134	0.546461	No
Karsten Suhre, et al	Right arm fat-free mass	O00451	Inverse variance weighted	rs10503709, rs4443656	2	-0.000630614	0.00254428	0.804246	No
Karsten Suhre, et al	Right hand grip strength	O00451	Inverse variance weighted	rs10503709, rs4443656	2	-0.00810988	0.00306053	0.0080533	No
Karsten Suhre, et al	Right leg fat-free mass	O00451	Inverse variance weighted	rs10503709, rs4443656	2	0.00113798	0.00352536	0.746847	No
Karsten Suhre, et al	Trunk fat-free mass	O00451	Inverse variance weighted	rs10503709, rs4443656	2	-0.000254663	0.00254732	0.920366	No
Karsten Suhre, et al	Usual walking pace	O00451	Inverse variance weighted	rs10503709, rs4443656	2	-0.00198346	0.00317245	0.531831	No
Karsten Suhre, et al	Whole body fat-free mass	O00451	Inverse variance weighted	rs10503709, rs4443656	2	0.000122106	0.00255722	0.961916	No
Alexander Gudjonsson, et al	Left arm fat-free mass	O00462	Wald ratio	rs223401	1	-0.0121395	0.00320771	0.000154036	No
Alexander Gudjonsson, et al	Left hand grip strength	O00462	Wald ratio	rs223401	1	0.00145917	0.00378346	0.699741	No
Alexander Gudjonsson, et al	Left leg fat-free mass	O00462	Wald ratio	rs223401	1	-0.00994493	0.00331485	0.00269877	No
Alexander Gudjonsson, et al	Right arm fat-free mass	O00462	Wald ratio	rs223401	1	-0.0133497	0.00314638	2.20687e-05	No
Alexander Gudjonsson, et al	Right hand grip strength	O00462	Wald ratio	rs223401	1	-0.00132504	0.00378859	0.72653	No
Alexander Gudjonsson, et al	Right leg fat-free mass	O00462	Wald ratio	rs223401	1	-0.00980486	0.00331288	0.00308021	No
Alexander Gudjonsson, et al	Trunk fat-free mass	O00462	Wald ratio	rs223401	1	-0.00941278	0.00314914	0.00279892	No
Alexander Gudjonsson, et al	Usual walking pace	O00462	Wald ratio	rs223401	1	0.00425612	0.00322718	0.187224	No
Alexander Gudjonsson, et al	Whole body fat-free mass	O00462	Wald ratio	rs223401	1	-0.0106937	0.00316122	0.000717591	No
Benjamin B. Sun, et al	Left arm fat-free mass	O00462	Wald ratio	rs227370	1	-0.00854466	0.00237332	0.000317855	No
Benjamin B. Sun, et al	Left hand grip strength	O00462	Wald ratio	rs227370	1	0.00259336	0.0027993	0.354223	No
Benjamin B. Sun, et al	Left leg fat-free mass	O00462	Wald ratio	rs227370	1	-0.00711702	0.00245259	0.0037098	No
Benjamin B. Sun, et al	Right arm fat-free mass	O00462	Wald ratio	rs227370	1	-0.00926534	0.00232795	6.89013e-05	No
Benjamin B. Sun, et al	Right hand grip strength	O00462	Wald ratio	rs227370	1	0.000918623	0.00280336	0.743148	No
Benjamin B. Sun, et al	Right leg fat-free mass	O00462	Wald ratio	rs227370	1	-0.0065308	0.00245114	0.00771278	No
Benjamin B. Sun, et al	Trunk fat-free mass	O00462	Wald ratio	rs227370	1	-0.0053698	0.00232993	0.021183	No
Benjamin B. Sun, et al	Usual walking pace	O00462	Wald ratio	rs227370	1	0.00426982	0.00238762	0.0737255	No
Benjamin B. Sun, et al	Whole body fat-free mass	O00462	Wald ratio	rs227370	1	-0.00690671	0.00233887	0.00314695	No
Egil Ferkingstad , et al	Left arm fat-free mass	O00462	Wald ratio	rs223492	1	-0.0103986	0.00300752	0.000545142	No
Egil Ferkingstad , et al	Left hand grip strength	O00462	Wald ratio	rs223492	1	0.00341586	0.00354748	0.335598	No
Egil Ferkingstad , et al	Left leg fat-free mass	O00462	Wald ratio	rs223492	1	-0.00943243	0.00310795	0.0024059	No
Egil Ferkingstad , et al	Right arm fat-free mass	O00462	Wald ratio	rs223492	1	-0.0110775	0.00295	0.000173278	No
Egil Ferkingstad , et al	Right hand grip strength	O00462	Wald ratio	rs223492	1	-0.000134318	0.00355236	0.969838	No
Egil Ferkingstad , et al	Right leg fat-free mass	O00462	Wald ratio	rs223492	1	-0.009077	0.00310614	0.00347479	No
Egil Ferkingstad , et al	Trunk fat-free mass	O00462	Wald ratio	rs223492	1	-0.0077192	0.00295259	0.00893887	No
Egil Ferkingstad , et al	Usual walking pace	O00462	Wald ratio	rs223492	1	0.00555864	0.0030258	0.0661977	No
Egil Ferkingstad , et al	Whole body fat-free mass	O00462	Wald ratio	rs223492	1	-0.00930598	0.00296393	0.00169097	No
Egil Ferkingstad , et al	Left arm fat-free mass	O00468	Wald ratio	rs4970394	1	-0.00731213	0.00530354	0.16798	No
Egil Ferkingstad , et al	Left hand grip strength	O00468	Wald ratio	rs4970394	1	0.00175942	0.00626617	0.778878	No
Egil Ferkingstad , et al	Left leg fat-free mass	O00468	Wald ratio	rs4970394	1	-0.00823704	0.00548046	0.132843	No
Egil Ferkingstad , et al	Right arm fat-free mass	O00468	Wald ratio	rs4970394	1	-0.00364665	0.00520162	0.483265	No
Egil Ferkingstad , et al	Right hand grip strength	O00468	Wald ratio	rs4970394	1	-0.000824162	0.00627529	0.895511	No
Egil Ferkingstad , et al	Right leg fat-free mass	O00468	Wald ratio	rs4970394	1	-0.007548	0.00547729	0.168187	No
Egil Ferkingstad , et al	Trunk fat-free mass	O00468	Wald ratio	rs4970394	1	-0.0117531	0.005205	0.0239428	No
Egil Ferkingstad , et al	Usual walking pace	O00468	Wald ratio	rs4970394	1	0.0028102	0.0053465	0.599155	No
Egil Ferkingstad , et al	Whole body fat-free mass	O00468	Wald ratio	rs4970394	1	-0.00985929	0.00522471	0.0591535	No
Egil Ferkingstad , et al	Left arm fat-free mass	O00469	Wald ratio	rs143907086	1	0.00255468	0.0236482	0.913973	No
Egil Ferkingstad , et al	Left hand grip strength	O00469	Wald ratio	rs143907086	1	0.0336239	0.0278908	0.227989	No
Egil Ferkingstad , et al	Left leg fat-free mass	O00469	Wald ratio	rs143907086	1	-0.00814823	0.0244395	0.738829	No
Egil Ferkingstad , et al	Right arm fat-free mass	O00469	Wald ratio	rs143907086	1	0.00191347	0.0231965	0.934258	No
Egil Ferkingstad , et al	Right hand grip strength	O00469	Wald ratio	rs143907086	1	0.0260712	0.0279462	0.350869	No
Egil Ferkingstad , et al	Right leg fat-free mass	O00469	Wald ratio	rs143907086	1	-0.0133575	0.0244279	0.584506	No
Egil Ferkingstad , et al	Trunk fat-free mass	O00469	Wald ratio	rs143907086	1	0.000814504	0.0232233	0.972022	No
Egil Ferkingstad , et al	Usual walking pace	O00469	Wald ratio	rs143907086	1	0.0299278	0.0237876	0.208346	No
Egil Ferkingstad , et al	Whole body fat-free mass	O00469	Wald ratio	rs143907086	1	-0.00235962	0.0233072	0.91936	No
Alexander Gudjonsson, et al	Left arm fat-free mass	O00499	Wald ratio	rs6733839	1	0.00822768	0.00880441	0.350049	No
Alexander Gudjonsson, et al	Left hand grip strength	O00499	Wald ratio	rs6733839	1	0.0232635	0.0104005	0.025301	No
Alexander Gudjonsson, et al	Left leg fat-free mass	O00499	Wald ratio	rs6733839	1	0.00906996	0.00910139	0.318984	No
Alexander Gudjonsson, et al	Right arm fat-free mass	O00499	Wald ratio	rs6733839	1	0.0148081	0.00863536	0.0863772	No
Alexander Gudjonsson, et al	Right hand grip strength	O00499	Wald ratio	rs6733839	1	0.0235101	0.0104159	0.0239998	No
Alexander Gudjonsson, et al	Right leg fat-free mass	O00499	Wald ratio	rs6733839	1	0.010643	0.00909681	0.242012	No
Alexander Gudjonsson, et al	Trunk fat-free mass	O00499	Wald ratio	rs6733839	1	0.00732651	0.00864162	0.39654	No
Alexander Gudjonsson, et al	Usual walking pace	O00499	Wald ratio	rs6733839	1	0.00900583	0.00887433	0.310193	No
Alexander Gudjonsson, et al	Whole body fat-free mass	O00499	Wald ratio	rs6733839	1	0.00872507	0.00867567	0.314563	No
Egil Ferkingstad , et al	Left arm fat-free mass	O00499	Wald ratio	rs35103166	1	-0.0241055	0.00998123	0.0157318	No
Egil Ferkingstad , et al	Left hand grip strength	O00499	Wald ratio	rs35103166	1	0.0161169	0.0117905	0.171642	No
Egil Ferkingstad , et al	Left leg fat-free mass	O00499	Wald ratio	rs35103166	1	-0.0250795	0.0103182	0.0150732	No
Egil Ferkingstad , et al	Right arm fat-free mass	O00499	Wald ratio	rs35103166	1	-0.0170598	0.00978969	0.0813976	No
Egil Ferkingstad , et al	Right hand grip strength	O00499	Wald ratio	rs35103166	1	0.00581049	0.0118083	0.622671	No
Egil Ferkingstad , et al	Right leg fat-free mass	O00499	Wald ratio	rs35103166	1	-0.0257385	0.010313	0.0125696	No
Egil Ferkingstad , et al	Trunk fat-free mass	O00499	Wald ratio	rs35103166	1	-0.0274901	0.00979662	0.00501484	No
Egil Ferkingstad , et al	Usual walking pace	O00499	Wald ratio	rs35103166	1	0.008872	0.0100601	0.37783	No
Egil Ferkingstad , et al	Whole body fat-free mass	O00499	Wald ratio	rs35103166	1	-0.0265464	0.00983554	0.00695425	No
Alexander Gudjonsson, et al	Left arm fat-free mass	O00533	Wald ratio	rs13077895	1	0.00229723	0.00705976	0.74488	No
Alexander Gudjonsson, et al	Left hand grip strength	O00533	Wald ratio	rs13077895	1	-0.0142846	0.00833216	0.0864568	No
Alexander Gudjonsson, et al	Left leg fat-free mass	O00533	Wald ratio	rs13077895	1	0.00162317	0.00729613	0.823948	No
Alexander Gudjonsson, et al	Right arm fat-free mass	O00533	Wald ratio	rs13077895	1	-0.000459696	0.00692549	0.947077	No
Alexander Gudjonsson, et al	Right hand grip strength	O00533	Wald ratio	rs13077895	1	-0.0043481	0.00834418	0.602302	No
Alexander Gudjonsson, et al	Right leg fat-free mass	O00533	Wald ratio	rs13077895	1	-0.0021992	0.0072925	0.762979	No
Alexander Gudjonsson, et al	Trunk fat-free mass	O00533	Wald ratio	rs13077895	1	0.00282044	0.00693238	0.684119	No
Alexander Gudjonsson, et al	Usual walking pace	O00533	Wald ratio	rs13077895	1	-0.00557131	0.00710546	0.432989	No
Alexander Gudjonsson, et al	Whole body fat-free mass	O00533	Wald ratio	rs13077895	1	0.00096331	0.00695793	0.889887	No
Benjamin B. Sun, et al	Left arm fat-free mass	O00533	Wald ratio	rs1015456	1	9.28571e-05	0.00618143	0.988015	No
Benjamin B. Sun, et al	Left hand grip strength	O00533	Wald ratio	rs1015456	1	-0.0116155	0.007295	0.111328	No
Benjamin B. Sun, et al	Left leg fat-free mass	O00533	Wald ratio	rs1015456	1	0.000589414	0.00638833	0.926488	No
Benjamin B. Sun, et al	Right arm fat-free mass	O00533	Wald ratio	rs1015456	1	-0.00199761	0.00606381	0.741829	No
Benjamin B. Sun, et al	Right hand grip strength	O00533	Wald ratio	rs1015456	1	-0.0055271	0.00730576	0.449326	No
Benjamin B. Sun, et al	Right leg fat-free mass	O00533	Wald ratio	rs1015456	1	-0.00201383	0.00638519	0.752465	No
Benjamin B. Sun, et al	Trunk fat-free mass	O00533	Wald ratio	rs1015456	1	0.000209524	0.00606981	0.972463	No
Benjamin B. Sun, et al	Usual walking pace	O00533	Wald ratio	rs1015456	1	-0.00559148	0.00622124	0.368774	No
Benjamin B. Sun, et al	Whole body fat-free mass	O00533	Wald ratio	rs1015456	1	-0.000566986	0.00609224	0.92585	No
Egil Ferkingstad , et al	Left arm fat-free mass	O00533	Inverse variance weighted	rs13077895, rs62230378	2	-0.000831293	0.00538211	0.877251	No
Egil Ferkingstad , et al	Left hand grip strength	O00533	Inverse variance weighted	rs13077895, rs62230378	2	-0.00822315	0.00676971	0.224481	No
Egil Ferkingstad , et al	Left leg fat-free mass	O00533	Inverse variance weighted	rs13077895, rs62230378	2	-0.000954099	0.00530453	0.857259	No
Egil Ferkingstad , et al	Right arm fat-free mass	O00533	Inverse variance weighted	rs13077895, rs62230378	2	-0.00339813	0.00602833	0.572963	No
Egil Ferkingstad , et al	Right hand grip strength	O00533	Inverse variance weighted	rs13077895, rs62230378	2	-0.00246321	0.0060667	0.684727	No
Egil Ferkingstad , et al	Right leg fat-free mass	O00533	Inverse variance weighted	rs13077895, rs62230378	2	-0.0030529	0.00530191	0.564743	No
Egil Ferkingstad , et al	Trunk fat-free mass	O00533	Inverse variance weighted	rs13077895, rs62230378	2	-0.000715891	0.00600027	0.90503	No
Egil Ferkingstad , et al	Usual walking pace	O00533	Inverse variance weighted	rs13077895, rs62230378	2	-0.00844493	0.00780134	0.279032	No
Egil Ferkingstad , et al	Whole body fat-free mass	O00533	Inverse variance weighted	rs13077895, rs62230378	2	-0.0017998	0.00514976	0.72672	No
Benjamin B. Sun, et al	Left arm fat-free mass	O00548	Wald ratio	rs959025	1	0.0156496	0.00668921	0.0193083	No
Benjamin B. Sun, et al	Left hand grip strength	O00548	Wald ratio	rs959025	1	0.0160208	0.00790463	0.0426863	No
Benjamin B. Sun, et al	Left leg fat-free mass	O00548	Wald ratio	rs959025	1	0.00839289	0.00691689	0.224981	No
Benjamin B. Sun, et al	Right arm fat-free mass	O00548	Wald ratio	rs959025	1	0.0126192	0.00656137	0.0544475	No
Benjamin B. Sun, et al	Right hand grip strength	O00548	Wald ratio	rs959025	1	0.0168006	0.00791621	0.0338119	No
Benjamin B. Sun, et al	Right leg fat-free mass	O00548	Wald ratio	rs959025	1	0.00976189	0.00691347	0.157947	No
Benjamin B. Sun, et al	Trunk fat-free mass	O00548	Wald ratio	rs959025	1	0.0154938	0.00656337	0.0182427	No
Benjamin B. Sun, et al	Usual walking pace	O00548	Wald ratio	rs959025	1	0.000835326	0.00674126	0.901385	No
Benjamin B. Sun, et al	Whole body fat-free mass	O00548	Wald ratio	rs959025	1	0.0138274	0.00659084	0.0359074	No
Egil Ferkingstad , et al	Left arm fat-free mass	O00548	Inverse variance weighted	rs9356631, rs9460014	2	0.00439063	0.0361273	0.903269	No
Egil Ferkingstad , et al	Left hand grip strength	O00548	Inverse variance weighted	rs9356631, rs9460014	2	0.0119394	0.0261179	0.647573	No
Egil Ferkingstad , et al	Left leg fat-free mass	O00548	Inverse variance weighted	rs9356631, rs9460014	2	0.000835118	0.0216112	0.969175	No
Egil Ferkingstad , et al	Right arm fat-free mass	O00548	Inverse variance weighted	rs9356631, rs9460014	2	0.00311157	0.0301154	0.917708	No
Egil Ferkingstad , et al	Right hand grip strength	O00548	Inverse variance weighted	rs9356631, rs9460014	2	0.00666557	0.0349143	0.848594	No
Egil Ferkingstad , et al	Right leg fat-free mass	O00548	Inverse variance weighted	rs9356631, rs9460014	2	0.00243785	0.0227462	0.914649	No
Egil Ferkingstad , et al	Trunk fat-free mass	O00548	Inverse variance weighted	rs9356631, rs9460014	2	0.0014886	0.0395274	0.969959	No
Egil Ferkingstad , et al	Usual walking pace	O00548	Inverse variance weighted	rs9356631, rs9460014	2	-0.00673834	0.0120355	0.575565	No
Egil Ferkingstad , et al	Whole body fat-free mass	O00548	Inverse variance weighted	rs9356631, rs9460014	2	0.00220679	0.0341461	0.94847	No
Egil Ferkingstad , et al	Left arm fat-free mass	O00584	Inverse variance weighted	rs3734246, rs3756838	2	-0.000167924	0.0049869	0.973138	No
Egil Ferkingstad , et al	Left hand grip strength	O00584	Inverse variance weighted	rs3734246, rs3756838	2	-0.0012366	0.00589216	0.833767	No
Egil Ferkingstad , et al	Left leg fat-free mass	O00584	Inverse variance weighted	rs3734246, rs3756838	2	0.000956586	0.0051566	0.852831	No
Egil Ferkingstad , et al	Right arm fat-free mass	O00584	Inverse variance weighted	rs3734246, rs3756838	2	-0.00176516	0.00489153	0.718204	No
Egil Ferkingstad , et al	Right hand grip strength	O00584	Inverse variance weighted	rs3734246, rs3756838	2	-0.00629321	0.00590024	0.286151	No
Egil Ferkingstad , et al	Right leg fat-free mass	O00584	Inverse variance weighted	rs3734246, rs3756838	2	0.00301946	0.00515396	0.557975	No
Egil Ferkingstad , et al	Trunk fat-free mass	O00584	Inverse variance weighted	rs3734246, rs3756838	2	-0.00234467	0.00489305	0.631807	No
Egil Ferkingstad , et al	Usual walking pace	O00584	Inverse variance weighted	rs3734246, rs3756838	2	0.00618937	0.00502506	0.218061	No
Egil Ferkingstad , et al	Whole body fat-free mass	O00584	Inverse variance weighted	rs3734246, rs3756838	2	5.09695e-05	0.0049135	0.991723	No
Egil Ferkingstad , et al	Left arm fat-free mass	O00585	Wald ratio	rs10972211	1	-0.0171581	0.0121997	0.159593	No
Egil Ferkingstad , et al	Left hand grip strength	O00585	Wald ratio	rs10972211	1	0.0251893	0.0143701	0.0796208	No
Egil Ferkingstad , et al	Left leg fat-free mass	O00585	Wald ratio	rs10972211	1	-0.0217663	0.0126129	0.0843986	No
Egil Ferkingstad , et al	Right arm fat-free mass	O00585	Wald ratio	rs10972211	1	-0.0134667	0.0119661	0.260418	No
Egil Ferkingstad , et al	Right hand grip strength	O00585	Wald ratio	rs10972211	1	0.042387	0.0143889	0.00322101	No
Egil Ferkingstad , et al	Right leg fat-free mass	O00585	Wald ratio	rs10972211	1	-0.0188027	0.0126058	0.135806	No
Egil Ferkingstad , et al	Trunk fat-free mass	O00585	Wald ratio	rs10972211	1	-0.0091674	0.0119794	0.444115	No
Egil Ferkingstad , et al	Usual walking pace	O00585	Wald ratio	rs10972211	1	0.0198209	0.0122541	0.105772	No
Egil Ferkingstad , et al	Whole body fat-free mass	O00585	Wald ratio	rs10972211	1	-0.0143615	0.0120282	0.232485	No
Benjamin B. Sun, et al	Left arm fat-free mass	O00602	Wald ratio	rs11103602	1	-0.00137651	0.00246634	0.576766	No
Benjamin B. Sun, et al	Left hand grip strength	O00602	Wald ratio	rs11103602	1	-0.00126287	0.00290536	0.663803	No
Benjamin B. Sun, et al	Left leg fat-free mass	O00602	Wald ratio	rs11103602	1	-0.000884522	0.00254984	0.728672	No
Benjamin B. Sun, et al	Right arm fat-free mass	O00602	Wald ratio	rs11103602	1	-0.00290071	0.00241907	0.230489	No
Benjamin B. Sun, et al	Right hand grip strength	O00602	Wald ratio	rs11103602	1	-0.00163166	0.00290947	0.574927	No
Benjamin B. Sun, et al	Right leg fat-free mass	O00602	Wald ratio	rs11103602	1	-0.00147724	0.00254841	0.562138	No
Benjamin B. Sun, et al	Trunk fat-free mass	O00602	Wald ratio	rs11103602	1	-0.00379162	0.00242172	0.117426	No
Benjamin B. Sun, et al	Usual walking pace	O00602	Wald ratio	rs11103602	1	-0.00277717	0.00247729	0.262266	No
Benjamin B. Sun, et al	Whole body fat-free mass	O00602	Wald ratio	rs11103602	1	-0.0027181	0.00243164	0.263649	No
Egil Ferkingstad , et al	Left arm fat-free mass	O00602	Wald ratio	rs11103571	1	-0.00976897	0.0049577	0.0487853	No
Egil Ferkingstad , et al	Left hand grip strength	O00602	Wald ratio	rs11103571	1	0.00181923	0.00583997	0.75541	No
Egil Ferkingstad , et al	Left leg fat-free mass	O00602	Wald ratio	rs11103571	1	-0.0119506	0.0051254	0.0197199	No
Egil Ferkingstad , et al	Right arm fat-free mass	O00602	Wald ratio	rs11103571	1	-0.0100793	0.0048627	0.0381923	No
Egil Ferkingstad , et al	Right hand grip strength	O00602	Wald ratio	rs11103571	1	0.00186682	0.0058482	0.749565	No
Egil Ferkingstad , et al	Right leg fat-free mass	O00602	Wald ratio	rs11103571	1	-0.0106864	0.0051226	0.036967	No
Egil Ferkingstad , et al	Trunk fat-free mass	O00602	Wald ratio	rs11103571	1	-0.0085661	0.00486803	0.0784649	No
Egil Ferkingstad , et al	Usual walking pace	O00602	Wald ratio	rs11103571	1	0.00052411	0.00497953	0.916175	No
Egil Ferkingstad , et al	Whole body fat-free mass	O00602	Wald ratio	rs11103571	1	-0.0107091	0.00488773	0.0284502	No
Karsten Suhre, et al	Left arm fat-free mass	O00602	Wald ratio	rs10858300	1	-0.00183468	0.00349357	0.599472	No
Karsten Suhre, et al	Left hand grip strength	O00602	Wald ratio	rs10858300	1	-0.00168028	0.00411545	0.683064	No
Karsten Suhre, et al	Left leg fat-free mass	O00602	Wald ratio	rs10858300	1	-0.00112593	0.00361186	0.755244	No
Karsten Suhre, et al	Right arm fat-free mass	O00602	Wald ratio	rs10858300	1	-0.00396413	0.0034266	0.247326	No
Karsten Suhre, et al	Right hand grip strength	O00602	Wald ratio	rs10858300	1	-0.00209987	0.00412122	0.610384	No
Karsten Suhre, et al	Right leg fat-free mass	O00602	Wald ratio	rs10858300	1	-0.00191539	0.00360983	0.595692	No
Karsten Suhre, et al	Trunk fat-free mass	O00602	Wald ratio	rs10858300	1	-0.0052789	0.00343034	0.123833	No
Karsten Suhre, et al	Usual walking pace	O00602	Wald ratio	rs10858300	1	-0.00352411	0.00350897	0.315228	No
Karsten Suhre, et al	Whole body fat-free mass	O00602	Wald ratio	rs10858300	1	-0.00371589	0.00344443	0.280671	No
Alexander Gudjonsson, et al	Left arm fat-free mass	O00626	Wald ratio	rs223883	1	0.000881851	0.00717533	0.902186	No
Alexander Gudjonsson, et al	Left hand grip strength	O00626	Wald ratio	rs223883	1	0.0112992	0.00845283	0.181307	No
Alexander Gudjonsson, et al	Left leg fat-free mass	O00626	Wald ratio	rs223883	1	-0.000857958	0.00741527	0.907889	No
Alexander Gudjonsson, et al	Right arm fat-free mass	O00626	Wald ratio	rs223883	1	0.00162166	0.00703823	0.817775	No
Alexander Gudjonsson, et al	Right hand grip strength	O00626	Wald ratio	rs223883	1	0.0109787	0.00846491	0.194644	No
Alexander Gudjonsson, et al	Right leg fat-free mass	O00626	Wald ratio	rs223883	1	0.000759245	0.00741204	0.918412	No
Alexander Gudjonsson, et al	Trunk fat-free mass	O00626	Wald ratio	rs223883	1	0.000551801	0.00704834	0.937599	No
Alexander Gudjonsson, et al	Usual walking pace	O00626	Wald ratio	rs223883	1	0.0179214	0.00720517	0.0128719	No
Alexander Gudjonsson, et al	Whole body fat-free mass	O00626	Wald ratio	rs223883	1	0.000915589	0.00707466	0.897027	No
Egil Ferkingstad , et al	Left arm fat-free mass	O00626	Wald ratio	rs223883	1	0.000964489	0.00784774	0.902186	No
Egil Ferkingstad , et al	Left hand grip strength	O00626	Wald ratio	rs223883	1	0.0123581	0.00924495	0.181307	No
Egil Ferkingstad , et al	Left leg fat-free mass	O00626	Wald ratio	rs223883	1	-0.000938358	0.00811016	0.907889	No
Egil Ferkingstad , et al	Right arm fat-free mass	O00626	Wald ratio	rs223883	1	0.00177363	0.00769779	0.817775	No
Egil Ferkingstad , et al	Right hand grip strength	O00626	Wald ratio	rs223883	1	0.0120075	0.00925816	0.194644	No
Egil Ferkingstad , et al	Right leg fat-free mass	O00626	Wald ratio	rs223883	1	0.000830395	0.00810663	0.918412	No
Egil Ferkingstad , et al	Trunk fat-free mass	O00626	Wald ratio	rs223883	1	0.000603511	0.00770884	0.937599	No
Egil Ferkingstad , et al	Usual walking pace	O00626	Wald ratio	rs223883	1	0.0196008	0.00788037	0.0128719	No
Egil Ferkingstad , et al	Whole body fat-free mass	O00626	Wald ratio	rs223883	1	0.00100139	0.00773763	0.897027	No
Egil Ferkingstad , et al	Left arm fat-free mass	O00757	Wald ratio	rs573212	1	-0.0249922	0.0089592	0.00527811	No
Egil Ferkingstad , et al	Left hand grip strength	O00757	Wald ratio	rs573212	1	-0.0038192	0.0105534	0.717432	No
Egil Ferkingstad , et al	Left leg fat-free mass	O00757	Wald ratio	rs573212	1	-0.0239565	0.0092628	0.00970088	No
Egil Ferkingstad , et al	Right arm fat-free mass	O00757	Wald ratio	rs573212	1	-0.0238432	0.00878765	0.00666232	No
Egil Ferkingstad , et al	Right hand grip strength	O00757	Wald ratio	rs573212	1	-0.00902115	0.0105673	0.393282	No
Egil Ferkingstad , et al	Right leg fat-free mass	O00757	Wald ratio	rs573212	1	-0.0246921	0.00925785	0.00764981	No
Egil Ferkingstad , et al	Trunk fat-free mass	O00757	Wald ratio	rs573212	1	-0.0341067	0.0087972	0.000105755	No
Egil Ferkingstad , et al	Usual walking pace	O00757	Wald ratio	rs573212	1	0.000621635	0.0089985	0.944924	No
Egil Ferkingstad , et al	Whole body fat-free mass	O00757	Wald ratio	rs573212	1	-0.0297679	0.0088337	0.000752197	No
Alexander Gudjonsson, et al	Left arm fat-free mass	O00764	Wald ratio	rs74925444	1	0.000251643	0.0112003	0.982075	No
Alexander Gudjonsson, et al	Left hand grip strength	O00764	Wald ratio	rs74925444	1	-0.00307828	0.0131609	0.815066	No
Alexander Gudjonsson, et al	Left leg fat-free mass	O00764	Wald ratio	rs74925444	1	-0.00173585	0.0115769	0.880811	No
Alexander Gudjonsson, et al	Right arm fat-free mass	O00764	Wald ratio	rs74925444	1	-0.00252876	0.0109844	0.817926	No
Alexander Gudjonsson, et al	Right hand grip strength	O00764	Wald ratio	rs74925444	1	-0.011285	0.0131771	0.391772	No
Alexander Gudjonsson, et al	Right leg fat-free mass	O00764	Wald ratio	rs74925444	1	-0.000952356	0.011571	0.934404	No
Alexander Gudjonsson, et al	Trunk fat-free mass	O00764	Wald ratio	rs74925444	1	0.00129721	0.0110053	0.90617	No
Alexander Gudjonsson, et al	Usual walking pace	O00764	Wald ratio	rs74925444	1	0.00850604	0.0112114	0.448037	No
Alexander Gudjonsson, et al	Whole body fat-free mass	O00764	Wald ratio	rs74925444	1	0.000597586	0.0110488	0.956867	No
Egil Ferkingstad , et al	Left arm fat-free mass	O00764	Wald ratio	rs4818855	1	0.00367102	0.00975123	0.706569	No
Egil Ferkingstad , et al	Left hand grip strength	O00764	Wald ratio	rs4818855	1	-0.00221837	0.0114528	0.846414	No
Egil Ferkingstad , et al	Left leg fat-free mass	O00764	Wald ratio	rs4818855	1	0.00872708	0.0100798	0.386599	No
Egil Ferkingstad , et al	Right arm fat-free mass	O00764	Wald ratio	rs4818855	1	0.000122308	0.00956431	0.989797	No
Egil Ferkingstad , et al	Right hand grip strength	O00764	Wald ratio	rs4818855	1	-0.00144493	0.01147	0.899752	No
Egil Ferkingstad , et al	Right leg fat-free mass	O00764	Wald ratio	rs4818855	1	0.00825031	0.0100744	0.412821	No
Egil Ferkingstad , et al	Trunk fat-free mass	O00764	Wald ratio	rs4818855	1	0.000673846	0.00958123	0.943931	No
Egil Ferkingstad , et al	Usual walking pace	O00764	Wald ratio	rs4818855	1	0.00806031	0.00976169	0.40897	No
Egil Ferkingstad , et al	Whole body fat-free mass	O00764	Wald ratio	rs4818855	1	0.00398132	0.00961915	0.678951	No
Egil Ferkingstad , et al	Left leg fat-free mass	O14594	Wald ratio	rs2228603	1	0.0422036	0.00752567	2.04726e-08	Yes
Egil Ferkingstad , et al	Right leg fat-free mass	O14594	Wald ratio	rs2228603	1	0.0456233	0.00752127	1.31212e-09	Yes
Egil Ferkingstad , et al	Whole body fat-free mass	O14594	Wald ratio	rs2228603	1	0.0313988	0.00717815	1.21869e-05	Yes
Egil Ferkingstad , et al	Left arm fat-free mass	O14594	Wald ratio	rs2228603	1	0.014092	0.00727876	0.0528622	No
Egil Ferkingstad , et al	Left hand grip strength	O14594	Wald ratio	rs2228603	1	0.0167899	0.00856239	0.0498915	No
Egil Ferkingstad , et al	Right arm fat-free mass	O14594	Wald ratio	rs2228603	1	0.0119981	0.00713927	0.0928461	No
Egil Ferkingstad , et al	Right hand grip strength	O14594	Wald ratio	rs2228603	1	0.0126425	0.00857521	0.140397	No
Egil Ferkingstad , et al	Trunk fat-free mass	O14594	Wald ratio	rs2228603	1	0.0244052	0.00714888	0.000640504	No
Egil Ferkingstad , et al	Usual walking pace	O14594	Wald ratio	rs2228603	1	0.00400985	0.00730076	0.582843	No
Egil Ferkingstad , et al	Left hand grip strength	O14618	Wald ratio	rs498045	1	-0.0759838	0.0135082	1.85484e-08	Yes
Egil Ferkingstad , et al	Right hand grip strength	O14618	Wald ratio	rs498045	1	-0.075683	0.0135274	2.20866e-08	Yes
Egil Ferkingstad , et al	Left arm fat-free mass	O14618	Wald ratio	rs498045	1	-0.0146309	0.0114692	0.202072	No
Egil Ferkingstad , et al	Left leg fat-free mass	O14618	Wald ratio	rs498045	1	0.0137265	0.0118528	0.24683	No
Egil Ferkingstad , et al	Right arm fat-free mass	O14618	Wald ratio	rs498045	1	-0.0192018	0.0112508	0.0878771	No
Egil Ferkingstad , et al	Right leg fat-free mass	O14618	Wald ratio	rs498045	1	0.0149834	0.0118462	0.205934	No
Egil Ferkingstad , et al	Trunk fat-free mass	O14618	Wald ratio	rs498045	1	-0.0173232	0.0112648	0.124094	No
Egil Ferkingstad , et al	Usual walking pace	O14618	Wald ratio	rs498045	1	-0.0119347	0.011518	0.300118	No
Egil Ferkingstad , et al	Whole body fat-free mass	O14618	Wald ratio	rs498045	1	-0.00714852	0.0113075	0.527259	No
Alexander Gudjonsson, et al	Left arm fat-free mass	O14625	Wald ratio	rs7693693	1	-0.00464808	0.00883069	0.598642	No
Alexander Gudjonsson, et al	Left hand grip strength	O14625	Wald ratio	rs7693693	1	-0.00396257	0.0104205	0.703746	No
Alexander Gudjonsson, et al	Left leg fat-free mass	O14625	Wald ratio	rs7693693	1	-0.00201543	0.00912659	0.825225	No
Alexander Gudjonsson, et al	Right arm fat-free mass	O14625	Wald ratio	rs7693693	1	-0.00625732	0.00866293	0.470104	No
Alexander Gudjonsson, et al	Right hand grip strength	O14625	Wald ratio	rs7693693	1	-0.00951376	0.010436	0.361962	No
Alexander Gudjonsson, et al	Right leg fat-free mass	O14625	Wald ratio	rs7693693	1	-0.00100925	0.00912183	0.911901	No
Alexander Gudjonsson, et al	Trunk fat-free mass	O14625	Wald ratio	rs7693693	1	-0.000860364	0.00867092	0.92096	No
Alexander Gudjonsson, et al	Usual walking pace	O14625	Wald ratio	rs7693693	1	0.00456326	0.0088866	0.607603	No
Alexander Gudjonsson, et al	Whole body fat-free mass	O14625	Wald ratio	rs7693693	1	-0.00167974	0.00870306	0.846955	No
Benjamin B. Sun, et al	Left arm fat-free mass	O14625	Wald ratio	rs10031452	1	0.00192598	0.00548335	0.725407	No
Benjamin B. Sun, et al	Left hand grip strength	O14625	Wald ratio	rs10031452	1	0.00687852	0.00647065	0.287767	No
Benjamin B. Sun, et al	Left leg fat-free mass	O14625	Wald ratio	rs10031452	1	0.00572565	0.00566687	0.312317	No
Benjamin B. Sun, et al	Right arm fat-free mass	O14625	Wald ratio	rs10031452	1	0.00073887	0.005379	0.890745	No
Benjamin B. Sun, et al	Right hand grip strength	O14625	Wald ratio	rs10031452	1	0.00667465	0.00647987	0.302982	No
Benjamin B. Sun, et al	Right leg fat-free mass	O14625	Wald ratio	rs10031452	1	0.00503565	0.00566409	0.373977	No
Benjamin B. Sun, et al	Trunk fat-free mass	O14625	Wald ratio	rs10031452	1	0.00421777	0.00538443	0.433436	No
Benjamin B. Sun, et al	Usual walking pace	O14625	Wald ratio	rs10031452	1	0.00636948	0.00551809	0.248381	No
Benjamin B. Sun, et al	Whole body fat-free mass	O14625	Wald ratio	rs10031452	1	0.00461791	0.00540422	0.392827	No
Egil Ferkingstad , et al	Left arm fat-free mass	O14625	Wald ratio	rs10021313	1	-0.00066056	0.00716656	0.926561	No
Egil Ferkingstad , et al	Left hand grip strength	O14625	Wald ratio	rs10021313	1	0.00341557	0.00845141	0.686108	No
Egil Ferkingstad , et al	Left leg fat-free mass	O14625	Wald ratio	rs10021313	1	-0.00754282	0.0074075	0.308551	No
Egil Ferkingstad , et al	Right arm fat-free mass	O14625	Wald ratio	rs10021313	1	0.00233604	0.00703077	0.739693	No
Egil Ferkingstad , et al	Right hand grip strength	O14625	Wald ratio	rs10021313	1	0.0106829	0.00847202	0.207322	No
Egil Ferkingstad , et al	Right leg fat-free mass	O14625	Wald ratio	rs10021313	1	-0.00548804	0.00740353	0.458528	No
Egil Ferkingstad , et al	Trunk fat-free mass	O14625	Wald ratio	rs10021313	1	-0.00480161	0.00703759	0.495062	No
Egil Ferkingstad , et al	Usual walking pace	O14625	Wald ratio	rs10021313	1	-0.00346096	0.00722049	0.631707	No
Egil Ferkingstad , et al	Whole body fat-free mass	O14625	Wald ratio	rs10021313	1	-0.00479496	0.00706396	0.49727	No
Karsten Suhre, et al	Left arm fat-free mass	O14625	Wald ratio	rs4356932	1	0.00166591	0.00382514	0.663187	No
Karsten Suhre, et al	Left hand grip strength	O14625	Wald ratio	rs4356932	1	0.00662043	0.00451359	0.142437	No
Karsten Suhre, et al	Left leg fat-free mass	O14625	Wald ratio	rs4356932	1	0.00449131	0.00395319	0.255906	No
Karsten Suhre, et al	Right arm fat-free mass	O14625	Wald ratio	rs4356932	1	0.00137529	0.00375237	0.713983	No
Karsten Suhre, et al	Right hand grip strength	O14625	Wald ratio	rs4356932	1	0.0054124	0.00452009	0.231147	No
Karsten Suhre, et al	Right leg fat-free mass	O14625	Wald ratio	rs4356932	1	0.00404982	0.00395125	0.305388	No
Karsten Suhre, et al	Trunk fat-free mass	O14625	Wald ratio	rs4356932	1	0.00323097	0.00375611	0.389684	No
Karsten Suhre, et al	Usual walking pace	O14625	Wald ratio	rs4356932	1	0.00609149	0.00384909	0.113517	No
Karsten Suhre, et al	Whole body fat-free mass	O14625	Wald ratio	rs4356932	1	0.00365505	0.00376997	0.332288	No
Alexander Gudjonsson, et al	Left arm fat-free mass	O14737	Wald ratio	rs4499344	1	0.00567619	0.00520492	0.275474	No
Alexander Gudjonsson, et al	Left hand grip strength	O14737	Wald ratio	rs4499344	1	-0.00179519	0.00612364	0.769402	No
Alexander Gudjonsson, et al	Left leg fat-free mass	O14737	Wald ratio	rs4499344	1	-0.000434598	0.00538123	0.935631	No
Alexander Gudjonsson, et al	Right arm fat-free mass	O14737	Wald ratio	rs4499344	1	0.00318745	0.00510506	0.532384	No
Alexander Gudjonsson, et al	Right hand grip strength	O14737	Wald ratio	rs4499344	1	0.00347392	0.0061328	0.571088	No
Alexander Gudjonsson, et al	Right leg fat-free mass	O14737	Wald ratio	rs4499344	1	0.000227794	0.00537815	0.966215	No
Alexander Gudjonsson, et al	Trunk fat-free mass	O14737	Wald ratio	rs4499344	1	0.00571106	0.00511181	0.263897	No
Alexander Gudjonsson, et al	Usual walking pace	O14737	Wald ratio	rs4499344	1	0.00356464	0.00522061	0.494732	No
Alexander Gudjonsson, et al	Whole body fat-free mass	O14737	Wald ratio	rs4499344	1	0.00391865	0.00513264	0.445179	No
Benjamin B. Sun, et al	Left arm fat-free mass	O14737	Wald ratio	rs4499344	1	0.00432151	0.00396271	0.275474	No
Benjamin B. Sun, et al	Left hand grip strength	O14737	Wald ratio	rs4499344	1	-0.00136675	0.00466217	0.769402	No
Benjamin B. Sun, et al	Left leg fat-free mass	O14737	Wald ratio	rs4499344	1	-0.000330877	0.00409694	0.935631	No
Benjamin B. Sun, et al	Right arm fat-free mass	O14737	Wald ratio	rs4499344	1	0.00242673	0.00388669	0.532384	No
Benjamin B. Sun, et al	Right hand grip strength	O14737	Wald ratio	rs4499344	1	0.00264484	0.00466914	0.571088	No
Benjamin B. Sun, et al	Right leg fat-free mass	O14737	Wald ratio	rs4499344	1	0.000173429	0.0040946	0.966215	No
Benjamin B. Sun, et al	Trunk fat-free mass	O14737	Wald ratio	rs4499344	1	0.00434806	0.00389183	0.263897	No
Benjamin B. Sun, et al	Usual walking pace	O14737	Wald ratio	rs4499344	1	0.0027139	0.00397466	0.494732	No
Benjamin B. Sun, et al	Whole body fat-free mass	O14737	Wald ratio	rs4499344	1	0.00298343	0.00390769	0.445179	No
Egil Ferkingstad , et al	Left arm fat-free mass	O14737	Wald ratio	rs4499344	1	0.00756265	0.00693475	0.275474	No
Egil Ferkingstad , et al	Left hand grip strength	O14737	Wald ratio	rs4499344	1	-0.00239181	0.0081588	0.769402	No
Egil Ferkingstad , et al	Left leg fat-free mass	O14737	Wald ratio	rs4499344	1	-0.000579035	0.00716965	0.935631	No
Egil Ferkingstad , et al	Right arm fat-free mass	O14737	Wald ratio	rs4499344	1	0.00424678	0.0068017	0.532384	No
Egil Ferkingstad , et al	Right hand grip strength	O14737	Wald ratio	rs4499344	1	0.00462847	0.008171	0.571088	No
Egil Ferkingstad , et al	Right leg fat-free mass	O14737	Wald ratio	rs4499344	1	0.0003035	0.00716555	0.966215	No
Egil Ferkingstad , et al	Trunk fat-free mass	O14737	Wald ratio	rs4499344	1	0.0076091	0.0068107	0.263897	No
Egil Ferkingstad , et al	Usual walking pace	O14737	Wald ratio	rs4499344	1	0.00474933	0.00695565	0.494732	No
Egil Ferkingstad , et al	Whole body fat-free mass	O14737	Wald ratio	rs4499344	1	0.005221	0.00683845	0.445179	No
Alexander Gudjonsson, et al	Left arm fat-free mass	O14763	Wald ratio	rs59296513	1	-0.0186918	0.0095975	0.0514667	No
Alexander Gudjonsson, et al	Left hand grip strength	O14763	Wald ratio	rs59296513	1	0.000898105	0.0113055	0.936683	No
Alexander Gudjonsson, et al	Left leg fat-free mass	O14763	Wald ratio	rs59296513	1	-0.0117934	0.00991985	0.23449	No
Alexander Gudjonsson, et al	Right arm fat-free mass	O14763	Wald ratio	rs59296513	1	-0.0166149	0.00941275	0.0775394	No
Alexander Gudjonsson, et al	Right hand grip strength	O14763	Wald ratio	rs59296513	1	0.0123836	0.0113219	0.274051	No
Alexander Gudjonsson, et al	Right leg fat-free mass	O14763	Wald ratio	rs59296513	1	-0.0116385	0.00991441	0.240436	No
Alexander Gudjonsson, et al	Trunk fat-free mass	O14763	Wald ratio	rs59296513	1	-0.0159231	0.00942391	0.0910957	No
Alexander Gudjonsson, et al	Usual walking pace	O14763	Wald ratio	rs59296513	1	-0.015296	0.00963962	0.112562	No
Alexander Gudjonsson, et al	Whole body fat-free mass	O14763	Wald ratio	rs59296513	1	-0.0154962	0.00946038	0.10142	No
Egil Ferkingstad , et al	Left arm fat-free mass	O14773	Inverse variance weighted	rs35706972, rs3758978	2	-0.0161477	0.00957476	0.0917029	No
Egil Ferkingstad , et al	Left hand grip strength	O14773	Inverse variance weighted	rs35706972, rs3758978	2	-0.021798	0.0101103	0.0310831	No
Egil Ferkingstad , et al	Left leg fat-free mass	O14773	Inverse variance weighted	rs35706972, rs3758978	2	0.00897912	0.00887202	0.311503	No
Egil Ferkingstad , et al	Right arm fat-free mass	O14773	Inverse variance weighted	rs35706972, rs3758978	2	-0.00988853	0.013655	0.468962	No
Egil Ferkingstad , et al	Right hand grip strength	O14773	Inverse variance weighted	rs35706972, rs3758978	2	-0.019992	0.0109646	0.0682539	No
Egil Ferkingstad , et al	Right leg fat-free mass	O14773	Inverse variance weighted	rs35706972, rs3758978	2	0.00815324	0.00886708	0.357837	No
Egil Ferkingstad , et al	Trunk fat-free mass	O14773	Inverse variance weighted	rs35706972, rs3758978	2	-0.0116179	0.00843168	0.168239	No
Egil Ferkingstad , et al	Usual walking pace	O14773	Inverse variance weighted	rs35706972, rs3758978	2	0.00193668	0.0165356	0.906764	No
Egil Ferkingstad , et al	Whole body fat-free mass	O14773	Inverse variance weighted	rs35706972, rs3758978	2	-0.00543637	0.00846378	0.520672	No
Alexander Gudjonsson, et al	Left arm fat-free mass	O14786	Wald ratio	rs2474720	1	-0.00140142	0.00556969	0.801338	No
Alexander Gudjonsson, et al	Left hand grip strength	O14786	Wald ratio	rs2474720	1	0.011644	0.00656194	0.0759838	No
Alexander Gudjonsson, et al	Left leg fat-free mass	O14786	Wald ratio	rs2474720	1	0.0015518	0.00575728	0.787516	No
Alexander Gudjonsson, et al	Right arm fat-free mass	O14786	Wald ratio	rs2474720	1	0.000361832	0.00546306	0.947193	No
Alexander Gudjonsson, et al	Right hand grip strength	O14786	Wald ratio	rs2474720	1	0.0121417	0.00657166	0.0646615	No
Alexander Gudjonsson, et al	Right leg fat-free mass	O14786	Wald ratio	rs2474720	1	0.00230166	0.00575366	0.689131	No
Alexander Gudjonsson, et al	Trunk fat-free mass	O14786	Wald ratio	rs2474720	1	-0.0024556	0.00546951	0.653459	No
Alexander Gudjonsson, et al	Usual walking pace	O14786	Wald ratio	rs2474720	1	0.00958572	0.00559515	0.086672	No
Alexander Gudjonsson, et al	Whole body fat-free mass	O14786	Wald ratio	rs2474720	1	-0.000482697	0.00549061	0.929946	No
Benjamin B. Sun, et al	Left arm fat-free mass	O14786	Wald ratio	rs2506149	1	-0.00590875	0.00473618	0.212186	No
Benjamin B. Sun, et al	Left hand grip strength	O14786	Wald ratio	rs2506149	1	0.00741657	0.00557961	0.183773	No
Benjamin B. Sun, et al	Left leg fat-free mass	O14786	Wald ratio	rs2506149	1	-0.00334616	0.00489575	0.494301	No
Benjamin B. Sun, et al	Right arm fat-free mass	O14786	Wald ratio	rs2506149	1	-0.00468811	0.00464554	0.312896	No
Benjamin B. Sun, et al	Right hand grip strength	O14786	Wald ratio	rs2506149	1	0.0044925	0.00558768	0.421396	No
Benjamin B. Sun, et al	Right leg fat-free mass	O14786	Wald ratio	rs2506149	1	-0.00217131	0.00489264	0.657194	No
Benjamin B. Sun, et al	Trunk fat-free mass	O14786	Wald ratio	rs2506149	1	-0.00743496	0.00465107	0.109921	No
Benjamin B. Sun, et al	Usual walking pace	O14786	Wald ratio	rs2506149	1	0.00889804	0.00475739	0.0614339	No
Benjamin B. Sun, et al	Whole body fat-free mass	O14786	Wald ratio	rs2506149	1	-0.00515214	0.00466896	0.269816	No
Egil Ferkingstad , et al	Left arm fat-free mass	O14786	Inverse variance weighted	rs2228637, rs2506150, rs2776937	3	-0.0075702	0.00409927	0.0647876	No
Egil Ferkingstad , et al	Left hand grip strength	O14786	Inverse variance weighted	rs2228637, rs2506150, rs2776937	3	-0.000412354	0.00976091	0.966303	No
Egil Ferkingstad , et al	Left leg fat-free mass	O14786	Inverse variance weighted	rs2228637, rs2506150, rs2776937	3	-0.00570139	0.00508691	0.262375	No
Egil Ferkingstad , et al	Right arm fat-free mass	O14786	Inverse variance weighted	rs2228637, rs2506150, rs2776937	3	-0.00648437	0.00402083	0.106811	No
Egil Ferkingstad , et al	Right hand grip strength	O14786	Inverse variance weighted	rs2228637, rs2506150, rs2776937	3	-0.00219193	0.00955577	0.818572	No
Egil Ferkingstad , et al	Right leg fat-free mass	O14786	Inverse variance weighted	rs2228637, rs2506150, rs2776937	3	-0.00447033	0.00493825	0.365336	No
Egil Ferkingstad , et al	Trunk fat-free mass	O14786	Inverse variance weighted	rs2228637, rs2506150, rs2776937	3	-0.00799699	0.00427135	0.0611738	No
Egil Ferkingstad , et al	Usual walking pace	O14786	Inverse variance weighted	rs2228637, rs2506150, rs2776937	3	0.00779531	0.00411773	0.0583434	No
Egil Ferkingstad , et al	Whole body fat-free mass	O14786	Inverse variance weighted	rs2228637, rs2506150, rs2776937	3	-0.00677659	0.00440735	0.124155	No
Alexander Gudjonsson, et al	Left arm fat-free mass	O14791	Wald ratio	rs4419330	1	0.00264404	0.00337287	0.43309	No
Alexander Gudjonsson, et al	Left hand grip strength	O14791	Wald ratio	rs4419330	1	-0.00731199	0.00396191	0.0649544	No
Alexander Gudjonsson, et al	Left leg fat-free mass	O14791	Wald ratio	rs4419330	1	-4.11698e-05	0.00348658	0.990579	No
Alexander Gudjonsson, et al	Right arm fat-free mass	O14791	Wald ratio	rs4419330	1	0.00245356	0.00330828	0.458304	No
Alexander Gudjonsson, et al	Right hand grip strength	O14791	Wald ratio	rs4419330	1	-0.0069661	0.00396795	0.079158	No
Alexander Gudjonsson, et al	Right leg fat-free mass	O14791	Wald ratio	rs4419330	1	7.17991e-05	0.00348471	0.983562	No
Alexander Gudjonsson, et al	Trunk fat-free mass	O14791	Wald ratio	rs4419330	1	0.00134548	0.00331425	0.684766	No
Alexander Gudjonsson, et al	Usual walking pace	O14791	Wald ratio	rs4419330	1	-0.00290392	0.00337719	0.389864	No
Alexander Gudjonsson, et al	Whole body fat-free mass	O14791	Wald ratio	rs4419330	1	0.00101181	0.00332741	0.761065	No
Benjamin B. Sun, et al	Left arm fat-free mass	O14791	Wald ratio	rs71314970	1	0.00335341	0.00568278	0.555124	No
Benjamin B. Sun, et al	Left hand grip strength	O14791	Wald ratio	rs71314970	1	-0.00536565	0.00667654	0.421595	No
Benjamin B. Sun, et al	Left leg fat-free mass	O14791	Wald ratio	rs71314970	1	0.000172703	0.00587435	0.976546	No
Benjamin B. Sun, et al	Right arm fat-free mass	O14791	Wald ratio	rs71314970	1	0.00398838	0.005574	0.47428	No
Benjamin B. Sun, et al	Right hand grip strength	O14791	Wald ratio	rs71314970	1	-6.32432e-05	0.00668668	0.992454	No
Benjamin B. Sun, et al	Right leg fat-free mass	O14791	Wald ratio	rs71314970	1	0.00233684	0.00587105	0.69061	No
Benjamin B. Sun, et al	Trunk fat-free mass	O14791	Wald ratio	rs71314970	1	-0.000608192	0.00558392	0.913267	No
Benjamin B. Sun, et al	Usual walking pace	O14791	Wald ratio	rs71314970	1	0.001101	0.00569108	0.846599	No
Benjamin B. Sun, et al	Whole body fat-free mass	O14791	Wald ratio	rs71314970	1	0.000215676	0.00560559	0.969309	No
Egil Ferkingstad , et al	Left arm fat-free mass	O14791	Wald ratio	rs136148	1	0.00436283	0.00391277	0.264841	No
Egil Ferkingstad , et al	Left hand grip strength	O14791	Wald ratio	rs136148	1	-0.00304063	0.00459614	0.508253	No
Egil Ferkingstad , et al	Left leg fat-free mass	O14791	Wald ratio	rs136148	1	0.00397714	0.00404466	0.325456	No
Egil Ferkingstad , et al	Right arm fat-free mass	O14791	Wald ratio	rs136148	1	0.00512311	0.00383786	0.181913	No
Egil Ferkingstad , et al	Right hand grip strength	O14791	Wald ratio	rs136148	1	-0.00098716	0.00460274	0.830179	No
Egil Ferkingstad , et al	Right leg fat-free mass	O14791	Wald ratio	rs136148	1	0.00492026	0.00404246	0.223549	No
Egil Ferkingstad , et al	Trunk fat-free mass	O14791	Wald ratio	rs136148	1	0.00425286	0.00384463	0.268648	No
Egil Ferkingstad , et al	Usual walking pace	O14791	Wald ratio	rs136148	1	-0.00146663	0.00391766	0.708133	No
Egil Ferkingstad , et al	Whole body fat-free mass	O14791	Wald ratio	rs136148	1	0.00415763	0.00385977	0.281404	No
Egil Ferkingstad , et al	Left arm fat-free mass	O14810	Wald ratio	rs7687101	1	0.0274963	0.0213692	0.198189	No
Egil Ferkingstad , et al	Left hand grip strength	O14810	Wald ratio	rs7687101	1	0.0308477	0.0252167	0.221215	No
Egil Ferkingstad , et al	Left leg fat-free mass	O14810	Wald ratio	rs7687101	1	0.0146128	0.0220843	0.508175	No
Egil Ferkingstad , et al	Right arm fat-free mass	O14810	Wald ratio	rs7687101	1	0.0258278	0.0209623	0.217909	No
Egil Ferkingstad , et al	Right hand grip strength	O14810	Wald ratio	rs7687101	1	0.0282887	0.0252573	0.262706	No
Egil Ferkingstad , et al	Right leg fat-free mass	O14810	Wald ratio	rs7687101	1	0.00999872	0.0220733	0.650565	No
Egil Ferkingstad , et al	Trunk fat-free mass	O14810	Wald ratio	rs7687101	1	0.0444992	0.0209835	0.0339492	No
Egil Ferkingstad , et al	Usual walking pace	O14810	Wald ratio	rs7687101	1	-0.0263453	0.0215055	0.220556	No
Egil Ferkingstad , et al	Whole body fat-free mass	O14810	Wald ratio	rs7687101	1	0.0314247	0.0210607	0.135672	No
Egil Ferkingstad , et al	Left arm fat-free mass	O14879	Wald ratio	rs10509571	1	0.00955772	0.016264	0.55676	No
Egil Ferkingstad , et al	Left hand grip strength	O14879	Wald ratio	rs10509571	1	0.0167344	0.0191599	0.382439	No
Egil Ferkingstad , et al	Left leg fat-free mass	O14879	Wald ratio	rs10509571	1	-0.00188046	0.0168123	0.910943	No
Egil Ferkingstad , et al	Right arm fat-free mass	O14879	Wald ratio	rs10509571	1	0.0117093	0.0159528	0.462949	No
Egil Ferkingstad , et al	Right hand grip strength	O14879	Wald ratio	rs10509571	1	0.0162102	0.0191892	0.398247	No
Egil Ferkingstad , et al	Right leg fat-free mass	O14879	Wald ratio	rs10509571	1	0.00125299	0.0168019	0.940553	No
Egil Ferkingstad , et al	Trunk fat-free mass	O14879	Wald ratio	rs10509571	1	0.0156834	0.0159712	0.326109	No
Egil Ferkingstad , et al	Usual walking pace	O14879	Wald ratio	rs10509571	1	0.0190871	0.0163406	0.242774	No
Egil Ferkingstad , et al	Whole body fat-free mass	O14879	Wald ratio	rs10509571	1	0.0108219	0.0160339	0.499714	No
Egil Ferkingstad , et al	Left arm fat-free mass	O14907	Wald ratio	rs222773	1	-0.0130203	0.0141618	0.357887	No
Egil Ferkingstad , et al	Left hand grip strength	O14907	Wald ratio	rs222773	1	-0.0181682	0.016674	0.275883	No
Egil Ferkingstad , et al	Left leg fat-free mass	O14907	Wald ratio	rs222773	1	-0.00698471	0.0146406	0.633305	No
Egil Ferkingstad , et al	Right arm fat-free mass	O14907	Wald ratio	rs222773	1	-0.0130181	0.0138907	0.348664	No
Egil Ferkingstad , et al	Right hand grip strength	O14907	Wald ratio	rs222773	1	-0.0016773	0.0166974	0.919985	No
Egil Ferkingstad , et al	Right leg fat-free mass	O14907	Wald ratio	rs222773	1	-8.95556e-05	0.0146322	0.995117	No
Egil Ferkingstad , et al	Trunk fat-free mass	O14907	Wald ratio	rs222773	1	-0.005518	0.0139028	0.691442	No
Egil Ferkingstad , et al	Usual walking pace	O14907	Wald ratio	rs222773	1	0.0170448	0.0142161	0.230537	No
Egil Ferkingstad , et al	Whole body fat-free mass	O14907	Wald ratio	rs222773	1	-0.00523086	0.0139599	0.707879	No
Alexander Gudjonsson, et al	Left arm fat-free mass	O14960	Wald ratio	rs2526145	1	0.00598932	0.00438745	0.17222	No
Alexander Gudjonsson, et al	Left hand grip strength	O14960	Wald ratio	rs2526145	1	0.000857452	0.0051731	0.868352	No
Alexander Gudjonsson, et al	Left leg fat-free mass	O14960	Wald ratio	rs2526145	1	0.010501	0.00453377	0.0205493	No
Alexander Gudjonsson, et al	Right arm fat-free mass	O14960	Wald ratio	rs2526145	1	0.00556317	0.00430344	0.196106	No
Alexander Gudjonsson, et al	Right hand grip strength	O14960	Wald ratio	rs2526145	1	-0.000387834	0.00518104	0.940329	No
Alexander Gudjonsson, et al	Right leg fat-free mass	O14960	Wald ratio	rs2526145	1	0.0118574	0.00453107	0.00887315	No
Alexander Gudjonsson, et al	Trunk fat-free mass	O14960	Wald ratio	rs2526145	1	0.00876158	0.00430726	0.041937	No
Alexander Gudjonsson, et al	Usual walking pace	O14960	Wald ratio	rs2526145	1	-0.00184209	0.00441291	0.676362	No
Alexander Gudjonsson, et al	Whole body fat-free mass	O14960	Wald ratio	rs2526145	1	0.00928572	0.00432354	0.0317365	No
Egil Ferkingstad , et al	Left arm fat-free mass	O14960	Inverse variance weighted	rs11750675, rs62623707	2	0.00680542	0.00214554	0.00151452	No
Egil Ferkingstad , et al	Left hand grip strength	O14960	Inverse variance weighted	rs11750675, rs62623707	2	0.00373524	0.0025309	0.139983	No
Egil Ferkingstad , et al	Left leg fat-free mass	O14960	Inverse variance weighted	rs11750675, rs62623707	2	0.00482807	0.00221724	0.0294426	No
Egil Ferkingstad , et al	Right arm fat-free mass	O14960	Inverse variance weighted	rs11750675, rs62623707	2	0.0062482	0.00210454	0.00298847	No
Egil Ferkingstad , et al	Right hand grip strength	O14960	Inverse variance weighted	rs11750675, rs62623707	2	0.0013517	0.00253477	0.593851	No
Egil Ferkingstad , et al	Right leg fat-free mass	O14960	Inverse variance weighted	rs11750675, rs62623707	2	0.00353525	0.00221599	0.110637	No
Egil Ferkingstad , et al	Trunk fat-free mass	O14960	Inverse variance weighted	rs11750675, rs62623707	2	0.0076662	0.00210629	0.000272993	No
Egil Ferkingstad , et al	Usual walking pace	O14960	Inverse variance weighted	rs11750675, rs62623707	2	-0.000341694	0.00215822	0.874203	No
Egil Ferkingstad , et al	Whole body fat-free mass	O14960	Inverse variance weighted	rs11750675, rs62623707	2	0.00656331	0.0021145	0.00190955	No
Alexander Gudjonsson, et al	Left leg fat-free mass	O15031	Wald ratio	rs28379706	1	0.0153902	0.00339351	5.75498e-06	Yes
Alexander Gudjonsson, et al	Right leg fat-free mass	O15031	Wald ratio	rs28379706	1	0.0154688	0.00339168	5.09556e-06	Yes
Alexander Gudjonsson, et al	Left arm fat-free mass	O15031	Wald ratio	rs28379706	1	0.0107233	0.00328279	0.00108879	No
Alexander Gudjonsson, et al	Left hand grip strength	O15031	Wald ratio	rs28379706	1	0.000981367	0.00385613	0.799113	No
Alexander Gudjonsson, et al	Right arm fat-free mass	O15031	Wald ratio	rs28379706	1	0.00981451	0.00321996	0.00230355	No
Alexander Gudjonsson, et al	Right hand grip strength	O15031	Wald ratio	rs28379706	1	0.0051733	0.00386178	0.180371	No
Alexander Gudjonsson, et al	Trunk fat-free mass	O15031	Wald ratio	rs28379706	1	0.0112869	0.00322564	0.000466798	No
Alexander Gudjonsson, et al	Usual walking pace	O15031	Wald ratio	rs28379706	1	-0.00452747	0.00328703	0.168396	No
Alexander Gudjonsson, et al	Whole body fat-free mass	O15031	Wald ratio	rs28379706	1	0.0130804	0.00323843	5.36551e-05	No
Benjamin B. Sun, et al	Left leg fat-free mass	O15031	Wald ratio	rs28573806	1	0.0114095	0.00252543	6.24733e-06	Yes
Benjamin B. Sun, et al	Right leg fat-free mass	O15031	Wald ratio	rs28573806	1	0.0114732	0.00252409	5.48174e-06	Yes
Benjamin B. Sun, et al	Left arm fat-free mass	O15031	Wald ratio	rs28573806	1	0.00776238	0.00244306	0.00148642	No
Benjamin B. Sun, et al	Left hand grip strength	O15031	Wald ratio	rs28573806	1	0.000454534	0.00286972	0.87415	No
Benjamin B. Sun, et al	Right arm fat-free mass	O15031	Wald ratio	rs28573806	1	0.00712753	0.0023963	0.00293575	No
Benjamin B. Sun, et al	Right hand grip strength	O15031	Wald ratio	rs28573806	1	0.00361219	0.00287392	0.208796	No
Benjamin B. Sun, et al	Trunk fat-free mass	O15031	Wald ratio	rs28573806	1	0.00817511	0.00240053	0.000660315	No
Benjamin B. Sun, et al	Usual walking pace	O15031	Wald ratio	rs28573806	1	-0.00316879	0.00244623	0.195189	No
Benjamin B. Sun, et al	Whole body fat-free mass	O15031	Wald ratio	rs28573806	1	0.00956291	0.00241004	7.2494e-05	No
Egil Ferkingstad , et al	Left leg fat-free mass	O15031	Wald ratio	rs28379706	1	0.0134836	0.00297311	5.75498e-06	Yes
Egil Ferkingstad , et al	Right leg fat-free mass	O15031	Wald ratio	rs28379706	1	0.0135525	0.00297151	5.09556e-06	Yes
Egil Ferkingstad , et al	Left arm fat-free mass	O15031	Wald ratio	rs28379706	1	0.00939487	0.00287611	0.00108879	No
Egil Ferkingstad , et al	Left hand grip strength	O15031	Wald ratio	rs28379706	1	0.000859793	0.00337842	0.799113	No
Egil Ferkingstad , et al	Right arm fat-free mass	O15031	Wald ratio	rs28379706	1	0.00859867	0.00282107	0.00230355	No
Egil Ferkingstad , et al	Right hand grip strength	O15031	Wald ratio	rs28379706	1	0.00453242	0.00338338	0.180371	No
Egil Ferkingstad , et al	Trunk fat-free mass	O15031	Wald ratio	rs28379706	1	0.00988867	0.00282604	0.000466798	No
Egil Ferkingstad , et al	Usual walking pace	O15031	Wald ratio	rs28379706	1	-0.0039666	0.00287982	0.168396	No
Egil Ferkingstad , et al	Whole body fat-free mass	O15031	Wald ratio	rs28379706	1	0.0114599	0.00283724	5.36551e-05	No
Benjamin B. Sun, et al	Left arm fat-free mass	O15041	Wald ratio	rs3757607	1	-0.00425945	0.00173046	0.0138373	No
Benjamin B. Sun, et al	Left hand grip strength	O15041	Wald ratio	rs3757607	1	5.02679e-05	0.00203969	0.980338	No
Benjamin B. Sun, et al	Left leg fat-free mass	O15041	Wald ratio	rs3757607	1	-0.00391043	0.00178858	0.0287914	No
Benjamin B. Sun, et al	Right arm fat-free mass	O15041	Wald ratio	rs3757607	1	-0.00383264	0.00169729	0.0239394	No
Benjamin B. Sun, et al	Right hand grip strength	O15041	Wald ratio	rs3757607	1	0.00153364	0.00204234	0.452698	No
Benjamin B. Sun, et al	Right leg fat-free mass	O15041	Wald ratio	rs3757607	1	-0.0042931	0.00178747	0.016316	No
Benjamin B. Sun, et al	Trunk fat-free mass	O15041	Wald ratio	rs3757607	1	-0.00448539	0.00169885	0.00828436	No
Benjamin B. Sun, et al	Usual walking pace	O15041	Wald ratio	rs3757607	1	0.00379757	0.00173929	0.0290057	No
Benjamin B. Sun, et al	Whole body fat-free mass	O15041	Wald ratio	rs3757607	1	-0.00455536	0.00170537	0.00755828	No
Egil Ferkingstad , et al	Left arm fat-free mass	O15041	Inverse variance weighted	rs56022007, rs61729612	2	-0.00443937	0.00178915	0.0130912	No
Egil Ferkingstad , et al	Left hand grip strength	O15041	Inverse variance weighted	rs56022007, rs61729612	2	-0.000775636	0.00369556	0.833759	No
Egil Ferkingstad , et al	Left leg fat-free mass	O15041	Inverse variance weighted	rs56022007, rs61729612	2	-0.0043706	0.00184925	0.018106	No
Egil Ferkingstad , et al	Right arm fat-free mass	O15041	Inverse variance weighted	rs56022007, rs61729612	2	-0.00417756	0.00175485	0.0172856	No
Egil Ferkingstad , et al	Right hand grip strength	O15041	Inverse variance weighted	rs56022007, rs61729612	2	0.000634959	0.00444255	0.886348	No
Egil Ferkingstad , et al	Right leg fat-free mass	O15041	Inverse variance weighted	rs56022007, rs61729612	2	-0.00474719	0.00184811	0.0102086	No
Egil Ferkingstad , et al	Trunk fat-free mass	O15041	Inverse variance weighted	rs56022007, rs61729612	2	-0.00476318	0.00175649	0.0066927	No
Egil Ferkingstad , et al	Usual walking pace	O15041	Inverse variance weighted	rs56022007, rs61729612	2	0.00320436	0.00262063	0.221426	No
Egil Ferkingstad , et al	Whole body fat-free mass	O15041	Inverse variance weighted	rs56022007, rs61729612	2	-0.00491188	0.00176322	0.00534058	No
Karsten Suhre, et al	Left arm fat-free mass	O15041	Inverse variance weighted	rs17284969, rs536299	2	-0.000983028	0.00500231	0.844207	No
Karsten Suhre, et al	Left hand grip strength	O15041	Inverse variance weighted	rs17284969, rs536299	2	0.00160927	0.00254008	0.526375	No
Karsten Suhre, et al	Left leg fat-free mass	O15041	Inverse variance weighted	rs17284969, rs536299	2	-0.0010573	0.00423955	0.80306	No
Karsten Suhre, et al	Right arm fat-free mass	O15041	Inverse variance weighted	rs17284969, rs536299	2	-0.000886008	0.00444618	0.842048	No
Karsten Suhre, et al	Right hand grip strength	O15041	Inverse variance weighted	rs17284969, rs536299	2	0.00197635	0.00179714	0.271456	No
Karsten Suhre, et al	Right leg fat-free mass	O15041	Inverse variance weighted	rs17284969, rs536299	2	-0.00133544	0.00429226	0.755704	No
Karsten Suhre, et al	Trunk fat-free mass	O15041	Inverse variance weighted	rs17284969, rs536299	2	-0.000742422	0.00582497	0.89858	No
Karsten Suhre, et al	Usual walking pace	O15041	Inverse variance weighted	rs17284969, rs536299	2	0.00184073	0.00278912	0.509274	No
Karsten Suhre, et al	Whole body fat-free mass	O15041	Inverse variance weighted	rs17284969, rs536299	2	-0.000983862	0.00542435	0.85607	No
Egil Ferkingstad , et al	Left arm fat-free mass	O15068	Wald ratio	rs3011487	1	0.00315935	0.0061361	0.606637	No
Egil Ferkingstad , et al	Left hand grip strength	O15068	Wald ratio	rs3011487	1	0.00104511	0.00721767	0.884869	No
Egil Ferkingstad , et al	Left leg fat-free mass	O15068	Wald ratio	rs3011487	1	0.00400761	0.00634176	0.527426	No
Egil Ferkingstad , et al	Right arm fat-free mass	O15068	Wald ratio	rs3011487	1	0.00201905	0.0060189	0.737285	No
Egil Ferkingstad , et al	Right hand grip strength	O15068	Wald ratio	rs3011487	1	0.001443	0.00722886	0.84178	No
Egil Ferkingstad , et al	Right leg fat-free mass	O15068	Wald ratio	rs3011487	1	0.00377442	0.00633848	0.551524	No
Egil Ferkingstad , et al	Trunk fat-free mass	O15068	Wald ratio	rs3011487	1	0.00886271	0.00602757	0.141464	No
Egil Ferkingstad , et al	Usual walking pace	O15068	Wald ratio	rs3011487	1	-0.00276099	0.00615333	0.653649	No
Egil Ferkingstad , et al	Whole body fat-free mass	O15068	Wald ratio	rs3011487	1	0.00580119	0.00605076	0.337683	No
Egil Ferkingstad , et al	Left arm fat-free mass	O15075	Wald ratio	rs1926318	1	-0.00273125	0.00686277	0.690645	No
Egil Ferkingstad , et al	Left hand grip strength	O15075	Wald ratio	rs1926318	1	0.00774482	0.008073	0.337383	No
Egil Ferkingstad , et al	Left leg fat-free mass	O15075	Wald ratio	rs1926318	1	-0.00473409	0.00709295	0.504494	No
Egil Ferkingstad , et al	Right arm fat-free mass	O15075	Wald ratio	rs1926318	1	0.000496482	0.00673173	0.941207	No
Egil Ferkingstad , et al	Right hand grip strength	O15075	Wald ratio	rs1926318	1	0.0111839	0.00808536	0.166595	No
Egil Ferkingstad , et al	Right leg fat-free mass	O15075	Wald ratio	rs1926318	1	-0.00595441	0.00708923	0.400951	No
Egil Ferkingstad , et al	Trunk fat-free mass	O15075	Wald ratio	rs1926318	1	0.00470409	0.00674155	0.485317	No
Egil Ferkingstad , et al	Usual walking pace	O15075	Wald ratio	rs1926318	1	0.008022	0.00688195	0.243753	No
Egil Ferkingstad , et al	Whole body fat-free mass	O15075	Wald ratio	rs1926318	1	0.00104529	0.00676736	0.877247	No
Egil Ferkingstad , et al	Left arm fat-free mass	O15079	Wald ratio	rs1048621	1	-0.0109385	0.019908	0.582693	No
Egil Ferkingstad , et al	Left hand grip strength	O15079	Wald ratio	rs1048621	1	0.0401309	0.0234244	0.0866748	No
Egil Ferkingstad , et al	Left leg fat-free mass	O15079	Wald ratio	rs1048621	1	-0.0114129	0.020581	0.579213	No
Egil Ferkingstad , et al	Right arm fat-free mass	O15079	Wald ratio	rs1048621	1	-0.0095511	0.0195264	0.624745	No
Egil Ferkingstad , et al	Right hand grip strength	O15079	Wald ratio	rs1048621	1	0.0223901	0.0234587	0.339856	No
Egil Ferkingstad , et al	Right leg fat-free mass	O15079	Wald ratio	rs1048621	1	-0.0101221	0.0205686	0.62264	No
Egil Ferkingstad , et al	Trunk fat-free mass	O15079	Wald ratio	rs1048621	1	-0.0169781	0.0195487	0.385118	No
Egil Ferkingstad , et al	Usual walking pace	O15079	Wald ratio	rs1048621	1	0.0229723	0.0199689	0.249977	No
Egil Ferkingstad , et al	Whole body fat-free mass	O15079	Wald ratio	rs1048621	1	-0.0130981	0.0196286	0.504583	No
Egil Ferkingstad , et al	Left arm fat-free mass	O15123	Wald ratio	rs1968586	1	0.0192095	0.0102577	0.0611114	No
Egil Ferkingstad , et al	Left hand grip strength	O15123	Wald ratio	rs1968586	1	-0.011488	0.0120865	0.341866	No
Egil Ferkingstad , et al	Left leg fat-free mass	O15123	Wald ratio	rs1968586	1	0.0123225	0.0106021	0.245126	No
Egil Ferkingstad , et al	Right arm fat-free mass	O15123	Wald ratio	rs1968586	1	0.0162172	0.0100602	0.106958	No
Egil Ferkingstad , et al	Right hand grip strength	O15123	Wald ratio	rs1968586	1	-0.00153878	0.0121056	0.898851	No
Egil Ferkingstad , et al	Right leg fat-free mass	O15123	Wald ratio	rs1968586	1	0.0110605	0.0105962	0.29657	No
Egil Ferkingstad , et al	Trunk fat-free mass	O15123	Wald ratio	rs1968586	1	0.0169908	0.0100722	0.0916226	No
Egil Ferkingstad , et al	Usual walking pace	O15123	Wald ratio	rs1968586	1	-0.0155174	0.0103071	0.132194	No
Egil Ferkingstad , et al	Whole body fat-free mass	O15123	Wald ratio	rs1968586	1	0.0163779	0.0101113	0.105283	No
Egil Ferkingstad , et al	Left arm fat-free mass	O15182	Wald ratio	rs4873	1	0.0286703	0.0176764	0.104813	No
Egil Ferkingstad , et al	Left hand grip strength	O15182	Wald ratio	rs4873	1	0.0458028	0.020847	0.028014	No
Egil Ferkingstad , et al	Left leg fat-free mass	O15182	Wald ratio	rs4873	1	0.0113562	0.0182665	0.534143	No
Egil Ferkingstad , et al	Right arm fat-free mass	O15182	Wald ratio	rs4873	1	0.0295801	0.0173382	0.0879966	No
Egil Ferkingstad , et al	Right hand grip strength	O15182	Wald ratio	rs4873	1	0.0465402	0.0208778	0.025802	No
Egil Ferkingstad , et al	Right leg fat-free mass	O15182	Wald ratio	rs4873	1	0.0142863	0.0182554	0.433875	No
Egil Ferkingstad , et al	Trunk fat-free mass	O15182	Wald ratio	rs4873	1	0.03651	0.017353	0.035382	No
Egil Ferkingstad , et al	Usual walking pace	O15182	Wald ratio	rs4873	1	0.018072	0.0177833	0.309516	No
Egil Ferkingstad , et al	Whole body fat-free mass	O15182	Wald ratio	rs4873	1	0.0279625	0.0174191	0.108433	No
Alexander Gudjonsson, et al	Left arm fat-free mass	O15197	Wald ratio	rs7789303	1	0.00438202	0.00665758	0.51041	No
Alexander Gudjonsson, et al	Left hand grip strength	O15197	Wald ratio	rs7789303	1	-0.00598565	0.0078453	0.445487	No
Alexander Gudjonsson, et al	Left leg fat-free mass	O15197	Wald ratio	rs7789303	1	0.00721815	0.00688137	0.294205	No
Alexander Gudjonsson, et al	Right arm fat-free mass	O15197	Wald ratio	rs7789303	1	0.00124638	0.0065299	0.848626	No
Alexander Gudjonsson, et al	Right hand grip strength	O15197	Wald ratio	rs7789303	1	-0.00559699	0.00785652	0.476217	No
Alexander Gudjonsson, et al	Right leg fat-free mass	O15197	Wald ratio	rs7789303	1	0.00723354	0.00687715	0.292881	No
Alexander Gudjonsson, et al	Trunk fat-free mass	O15197	Wald ratio	rs7789303	1	0.0013502	0.00653597	0.836337	No
Alexander Gudjonsson, et al	Usual walking pace	O15197	Wald ratio	rs7789303	1	-0.00402171	0.0066905	0.547768	No
Alexander Gudjonsson, et al	Whole body fat-free mass	O15197	Wald ratio	rs7789303	1	0.00433526	0.00656142	0.508792	No
Benjamin B. Sun, et al	Left arm fat-free mass	O15197	Wald ratio	rs7789303	1	0.00295363	0.00448744	0.51041	No
Benjamin B. Sun, et al	Left hand grip strength	O15197	Wald ratio	rs7789303	1	-0.00403453	0.005288	0.445487	No
Benjamin B. Sun, et al	Left leg fat-free mass	O15197	Wald ratio	rs7789303	1	0.00486528	0.00463828	0.294205	No
Benjamin B. Sun, et al	Right arm fat-free mass	O15197	Wald ratio	rs7789303	1	0.0008401	0.00440137	0.848626	No
Benjamin B. Sun, et al	Right hand grip strength	O15197	Wald ratio	rs7789303	1	-0.00377256	0.00529556	0.476217	No
Benjamin B. Sun, et al	Right leg fat-free mass	O15197	Wald ratio	rs7789303	1	0.00487566	0.00463544	0.292881	No
Benjamin B. Sun, et al	Trunk fat-free mass	O15197	Wald ratio	rs7789303	1	0.000910084	0.00440547	0.836337	No
Benjamin B. Sun, et al	Usual walking pace	O15197	Wald ratio	rs7789303	1	-0.00271077	0.00450962	0.547768	No
Benjamin B. Sun, et al	Whole body fat-free mass	O15197	Wald ratio	rs7789303	1	0.00292212	0.00442263	0.508792	No
Egil Ferkingstad , et al	Left arm fat-free mass	O15232	Inverse variance weighted	rs2006707, rs52826764	2	0.0162108	0.00575002	0.00481341	No
Egil Ferkingstad , et al	Left hand grip strength	O15232	Inverse variance weighted	rs2006707, rs52826764	2	-0.000437557	0.0058252	0.940124	No
Egil Ferkingstad , et al	Left leg fat-free mass	O15232	Inverse variance weighted	rs2006707, rs52826764	2	0.0142555	0.00589513	0.0155983	No
Egil Ferkingstad , et al	Right arm fat-free mass	O15232	Inverse variance weighted	rs2006707, rs52826764	2	0.0158363	0.00733005	0.0307366	No
Egil Ferkingstad , et al	Right hand grip strength	O15232	Inverse variance weighted	rs2006707, rs52826764	2	0.00377959	0.0033479	0.258922	No
Egil Ferkingstad , et al	Right leg fat-free mass	O15232	Inverse variance weighted	rs2006707, rs52826764	2	0.0135148	0.00580601	0.019927	No
Egil Ferkingstad , et al	Trunk fat-free mass	O15232	Inverse variance weighted	rs2006707, rs52826764	2	0.0196446	0.00485067	5.12441e-05	No
Egil Ferkingstad , et al	Usual walking pace	O15232	Inverse variance weighted	rs2006707, rs52826764	2	0.00163882	0.00285285	0.565662	No
Egil Ferkingstad , et al	Whole body fat-free mass	O15232	Inverse variance weighted	rs2006707, rs52826764	2	0.0176576	0.0058152	0.00239372	No
Robert F. Hillary, et al	Left arm fat-free mass	O15232	Wald ratio	rs3731663	1	0.00436574	0.00299262	0.14461	No
Robert F. Hillary, et al	Left hand grip strength	O15232	Wald ratio	rs3731663	1	0.00973195	0.00353567	0.00591406	No
Robert F. Hillary, et al	Left leg fat-free mass	O15232	Wald ratio	rs3731663	1	0.00325283	0.00309362	0.293045	No
Robert F. Hillary, et al	Right arm fat-free mass	O15232	Wald ratio	rs3731663	1	0.00405052	0.00293514	0.167584	No
Robert F. Hillary, et al	Right hand grip strength	O15232	Wald ratio	rs3731663	1	0.00914038	0.00354081	0.00983896	No
Robert F. Hillary, et al	Right leg fat-free mass	O15232	Wald ratio	rs3731663	1	0.00275924	0.00309207	0.3722	No
Robert F. Hillary, et al	Trunk fat-free mass	O15232	Wald ratio	rs3731663	1	0.00672198	0.00293721	0.0221052	No
Robert F. Hillary, et al	Usual walking pace	O15232	Wald ratio	rs3731663	1	0.00894681	0.00301645	0.00301697	No
Robert F. Hillary, et al	Whole body fat-free mass	O15232	Wald ratio	rs3731663	1	0.0052531	0.00294888	0.0748494	No
Alexander Gudjonsson, et al	Left arm fat-free mass	O15264	Wald ratio	rs35517925	1	-0.00791149	0.00842957	0.347967	No
Alexander Gudjonsson, et al	Left hand grip strength	O15264	Wald ratio	rs35517925	1	0.00507141	0.00995749	0.610538	No
Alexander Gudjonsson, et al	Left leg fat-free mass	O15264	Wald ratio	rs35517925	1	-0.0177986	0.00871601	0.0411459	No
Alexander Gudjonsson, et al	Right arm fat-free mass	O15264	Wald ratio	rs35517925	1	-0.0109081	0.0082681	0.187068	No
Alexander Gudjonsson, et al	Right hand grip strength	O15264	Wald ratio	rs35517925	1	0.00527889	0.00997129	0.596522	No
Alexander Gudjonsson, et al	Right leg fat-free mass	O15264	Wald ratio	rs35517925	1	-0.0142895	0.00871176	0.100952	No
Alexander Gudjonsson, et al	Trunk fat-free mass	O15264	Wald ratio	rs35517925	1	-0.00526489	0.00827095	0.524416	No
Alexander Gudjonsson, et al	Usual walking pace	O15264	Wald ratio	rs35517925	1	-0.00128402	0.00849304	0.87983	No
Alexander Gudjonsson, et al	Whole body fat-free mass	O15264	Wald ratio	rs35517925	1	-0.0100429	0.00830536	0.226585	No
Egil Ferkingstad , et al	Left arm fat-free mass	O15264	Wald ratio	rs10447396	1	0.00157592	0.0114793	0.890807	No
Egil Ferkingstad , et al	Left hand grip strength	O15264	Wald ratio	rs10447396	1	0.00748019	0.0135621	0.581255	No
Egil Ferkingstad , et al	Left leg fat-free mass	O15264	Wald ratio	rs10447396	1	-0.017021	0.0118694	0.151566	No
Egil Ferkingstad , et al	Right arm fat-free mass	O15264	Wald ratio	rs10447396	1	-0.00253065	0.0112594	0.822167	No
Egil Ferkingstad , et al	Right hand grip strength	O15264	Wald ratio	rs10447396	1	0.0141418	0.0135802	0.297709	No
Egil Ferkingstad , et al	Right leg fat-free mass	O15264	Wald ratio	rs10447396	1	-0.0148281	0.0118636	0.211343	No
Egil Ferkingstad , et al	Trunk fat-free mass	O15264	Wald ratio	rs10447396	1	-0.00495716	0.0112633	0.659854	No
Egil Ferkingstad , et al	Usual walking pace	O15264	Wald ratio	rs10447396	1	0.00204249	0.0115663	0.859831	No
Egil Ferkingstad , et al	Whole body fat-free mass	O15264	Wald ratio	rs10447396	1	-0.00804603	0.0113102	0.476838	No
Alexander Gudjonsson, et al	Left arm fat-free mass	O15296	Wald ratio	rs8073913	1	-0.00726816	0.00849763	0.392376	No
Alexander Gudjonsson, et al	Left hand grip strength	O15296	Wald ratio	rs8073913	1	-0.00502832	0.0100047	0.615249	No
Alexander Gudjonsson, et al	Left leg fat-free mass	O15296	Wald ratio	rs8073913	1	-0.00369325	0.0087851	0.674194	No
Alexander Gudjonsson, et al	Right arm fat-free mass	O15296	Wald ratio	rs8073913	1	-0.0126025	0.00833513	0.130541	No
Alexander Gudjonsson, et al	Right hand grip strength	O15296	Wald ratio	rs8073913	1	-0.00253574	0.0100188	0.800192	No
Alexander Gudjonsson, et al	Right leg fat-free mass	O15296	Wald ratio	rs8073913	1	-0.00208053	0.00878005	0.812687	No
Alexander Gudjonsson, et al	Trunk fat-free mass	O15296	Wald ratio	rs8073913	1	-0.00855208	0.00834228	0.305293	No
Alexander Gudjonsson, et al	Usual walking pace	O15296	Wald ratio	rs8073913	1	0.00875866	0.00852885	0.304447	No
Alexander Gudjonsson, et al	Whole body fat-free mass	O15296	Wald ratio	rs8073913	1	-0.00633135	0.00837678	0.449756	No
Egil Ferkingstad , et al	Left arm fat-free mass	O15305	Inverse variance weighted	rs146544605, rs34258285	2	0.00463631	0.0114479	0.685483	No
Egil Ferkingstad , et al	Left hand grip strength	O15305	Inverse variance weighted	rs146544605, rs34258285	2	0.00365465	0.0216689	0.866065	No
Egil Ferkingstad , et al	Left leg fat-free mass	O15305	Inverse variance weighted	rs146544605, rs34258285	2	-0.0039933	0.0118302	0.735701	No
Egil Ferkingstad , et al	Right arm fat-free mass	O15305	Inverse variance weighted	rs146544605, rs34258285	2	0.00291719	0.0112285	0.795016	No
Egil Ferkingstad , et al	Right hand grip strength	O15305	Inverse variance weighted	rs146544605, rs34258285	2	-0.00191557	0.0135082	0.887232	No
Egil Ferkingstad , et al	Right leg fat-free mass	O15305	Inverse variance weighted	rs146544605, rs34258285	2	-0.00242965	0.0118246	0.837202	No
Egil Ferkingstad , et al	Trunk fat-free mass	O15305	Inverse variance weighted	rs146544605, rs34258285	2	-0.00839768	0.0112447	0.455178	No
Egil Ferkingstad , et al	Usual walking pace	O15305	Inverse variance weighted	rs146544605, rs34258285	2	-0.00861082	0.0133343	0.518431	No
Egil Ferkingstad , et al	Whole body fat-free mass	O15305	Inverse variance weighted	rs146544605, rs34258285	2	-0.00540264	0.0112852	0.632126	No
Egil Ferkingstad , et al	Left arm fat-free mass	O15335	Wald ratio	rs28590506	1	0.00817905	0.0228562	0.720457	No
Egil Ferkingstad , et al	Left hand grip strength	O15335	Wald ratio	rs28590506	1	-0.000891667	0.026913	0.97357	No
Egil Ferkingstad , et al	Left leg fat-free mass	O15335	Wald ratio	rs28590506	1	0.0017057	0.0236288	0.942453	No
Egil Ferkingstad , et al	Right arm fat-free mass	O15335	Wald ratio	rs28590506	1	-0.002508	0.022419	0.910927	No
Egil Ferkingstad , et al	Right hand grip strength	O15335	Wald ratio	rs28590506	1	-0.00046	0.026951	0.986382	No
Egil Ferkingstad , et al	Right leg fat-free mass	O15335	Wald ratio	rs28590506	1	0.00602705	0.0236155	0.798556	No
Egil Ferkingstad , et al	Trunk fat-free mass	O15335	Wald ratio	rs28590506	1	0.00729982	0.022437	0.744918	No
Egil Ferkingstad , et al	Usual walking pace	O15335	Wald ratio	rs28590506	1	0.00505832	0.022947	0.825533	No
Egil Ferkingstad , et al	Whole body fat-free mass	O15335	Wald ratio	rs28590506	1	0.00434652	0.0225303	0.847023	No
Egil Ferkingstad , et al	Left arm fat-free mass	O15382	Wald ratio	rs117048185	1	-0.0315429	0.0101187	0.00182528	No
Egil Ferkingstad , et al	Left hand grip strength	O15382	Wald ratio	rs117048185	1	-0.0176472	0.011883	0.137523	No
Egil Ferkingstad , et al	Left leg fat-free mass	O15382	Wald ratio	rs117048185	1	-0.032841	0.0104618	0.00169437	No
Egil Ferkingstad , et al	Right arm fat-free mass	O15382	Wald ratio	rs117048185	1	-0.0317156	0.00992454	0.00139503	No
Egil Ferkingstad , et al	Right hand grip strength	O15382	Wald ratio	rs117048185	1	0.000304996	0.0119021	0.979556	No
Egil Ferkingstad , et al	Right leg fat-free mass	O15382	Wald ratio	rs117048185	1	-0.0329852	0.0104558	0.00160643	No
Egil Ferkingstad , et al	Trunk fat-free mass	O15382	Wald ratio	rs117048185	1	-0.0330469	0.0099381	0.000883331	No
Egil Ferkingstad , et al	Usual walking pace	O15382	Wald ratio	rs117048185	1	0.0133146	0.010131	0.188765	No
Egil Ferkingstad , et al	Whole body fat-free mass	O15382	Wald ratio	rs117048185	1	-0.032306	0.00997779	0.00120457	No
Egil Ferkingstad , et al	Left arm fat-free mass	O15389	Inverse variance weighted	rs10408866, rs117223215, rs118005510, rs73050865	4	-0.000741349	0.00318687	0.816052	No
Egil Ferkingstad , et al	Left hand grip strength	O15389	Inverse variance weighted	rs10408866, rs117223215, rs118005510, rs73050865	4	0.00089822	0.00281975	0.750071	No
Egil Ferkingstad , et al	Left leg fat-free mass	O15389	Inverse variance weighted	rs10408866, rs117223215, rs118005510, rs73050865	4	-0.00241388	0.00395739	0.541884	No
Egil Ferkingstad , et al	Right arm fat-free mass	O15389	Inverse variance weighted	rs10408866, rs117223215, rs118005510, rs73050865	4	-0.000952774	0.00315982	0.763012	No
Egil Ferkingstad , et al	Right hand grip strength	O15389	Inverse variance weighted	rs10408866, rs117223215, rs118005510, rs73050865	4	0.00478454	0.00282415	0.0902359	No
Egil Ferkingstad , et al	Right leg fat-free mass	O15389	Inverse variance weighted	rs10408866, rs117223215, rs118005510, rs73050865	4	-0.00259682	0.00387632	0.502909	No
Egil Ferkingstad , et al	Trunk fat-free mass	O15389	Inverse variance weighted	rs10408866, rs117223215, rs118005510, rs73050865	4	-0.00124911	0.00282075	0.657889	No
Egil Ferkingstad , et al	Usual walking pace	O15389	Inverse variance weighted	rs10408866, rs117223215, rs118005510, rs73050865	4	-0.00153139	0.00240372	0.524066	No
Egil Ferkingstad , et al	Whole body fat-free mass	O15389	Inverse variance weighted	rs10408866, rs117223215, rs118005510, rs73050865	4	-0.00163466	0.00337343	0.627982	No
Alexander Gudjonsson, et al	Left arm fat-free mass	O15394	Inverse variance weighted	rs11911765, rs2826851	2	0.00206111	0.00618195	0.738827	No
Alexander Gudjonsson, et al	Left hand grip strength	O15394	Inverse variance weighted	rs11911765, rs2826851	2	0.00999326	0.0041627	0.0163653	No
Alexander Gudjonsson, et al	Left leg fat-free mass	O15394	Inverse variance weighted	rs11911765, rs2826851	2	0.000793793	0.00721093	0.912344	No
Alexander Gudjonsson, et al	Right arm fat-free mass	O15394	Inverse variance weighted	rs11911765, rs2826851	2	0.00264875	0.00596111	0.656798	No
Alexander Gudjonsson, et al	Right hand grip strength	O15394	Inverse variance weighted	rs11911765, rs2826851	2	0.00824885	0.00679797	0.224966	No
Alexander Gudjonsson, et al	Right leg fat-free mass	O15394	Inverse variance weighted	rs11911765, rs2826851	2	7.89626e-06	0.0063992	0.999015	No
Alexander Gudjonsson, et al	Trunk fat-free mass	O15394	Inverse variance weighted	rs11911765, rs2826851	2	0.00508989	0.00684551	0.457156	No
Alexander Gudjonsson, et al	Usual walking pace	O15394	Inverse variance weighted	rs11911765, rs2826851	2	-0.00395865	0.00516559	0.443468	No
Alexander Gudjonsson, et al	Whole body fat-free mass	O15394	Inverse variance weighted	rs11911765, rs2826851	2	0.00284061	0.00726603	0.695838	No
Egil Ferkingstad , et al	Left arm fat-free mass	O15394	Inverse variance weighted	rs1783281, rs2826851, rs4818592, rs7283807	4	0.00108549	0.00364218	0.765679	No
Egil Ferkingstad , et al	Left hand grip strength	O15394	Inverse variance weighted	rs1783281, rs2826851, rs4818592, rs7283807	4	0.00564649	0.00337051	0.0938824	No
Egil Ferkingstad , et al	Left leg fat-free mass	O15394	Inverse variance weighted	rs1783281, rs2826851, rs4818592, rs7283807	4	0.000236977	0.00467188	0.959545	No
Egil Ferkingstad , et al	Right arm fat-free mass	O15394	Inverse variance weighted	rs1783281, rs2826851, rs4818592, rs7283807	4	0.00173808	0.00391476	0.657056	No
Egil Ferkingstad , et al	Right hand grip strength	O15394	Inverse variance weighted	rs1783281, rs2826851, rs4818592, rs7283807	4	0.00249971	0.00386939	0.518265	No
Egil Ferkingstad , et al	Right leg fat-free mass	O15394	Inverse variance weighted	rs1783281, rs2826851, rs4818592, rs7283807	4	-1.39313e-06	0.00440124	0.999747	No
Egil Ferkingstad , et al	Trunk fat-free mass	O15394	Inverse variance weighted	rs1783281, rs2826851, rs4818592, rs7283807	4	0.00260671	0.00294372	0.37588	No
Egil Ferkingstad , et al	Usual walking pace	O15394	Inverse variance weighted	rs1783281, rs2826851, rs4818592, rs7283807	4	-0.00109879	0.00287284	0.702108	No
Egil Ferkingstad , et al	Whole body fat-free mass	O15394	Inverse variance weighted	rs1783281, rs2826851, rs4818592, rs7283807	4	0.00125387	0.00374881	0.738024	No
Egil Ferkingstad , et al	Left arm fat-free mass	O15400	Wald ratio	rs3813356	1	0.00568667	0.0106233	0.592443	No
Egil Ferkingstad , et al	Left hand grip strength	O15400	Wald ratio	rs3813356	1	0.00294488	0.0125506	0.814487	No
Egil Ferkingstad , et al	Left leg fat-free mass	O15400	Wald ratio	rs3813356	1	0.0047285	0.0109849	0.666866	No
Egil Ferkingstad , et al	Right arm fat-free mass	O15400	Wald ratio	rs3813356	1	0.00781586	0.0104202	0.453212	No
Egil Ferkingstad , et al	Right hand grip strength	O15400	Wald ratio	rs3813356	1	0.0208511	0.01257	0.0971566	No
Egil Ferkingstad , et al	Right leg fat-free mass	O15400	Wald ratio	rs3813356	1	0.00616527	0.0109794	0.574436	No
Egil Ferkingstad , et al	Trunk fat-free mass	O15400	Wald ratio	rs3813356	1	0.00633083	0.0104234	0.543608	No
Egil Ferkingstad , et al	Usual walking pace	O15400	Wald ratio	rs3813356	1	0.00384629	0.0107032	0.719328	No
Egil Ferkingstad , et al	Whole body fat-free mass	O15400	Wald ratio	rs3813356	1	0.00708681	0.010467	0.498367	No
Alexander Gudjonsson, et al	Left arm fat-free mass	O15444	Wald ratio	rs74959615	1	-0.00041781	0.00187794	0.823938	No
Alexander Gudjonsson, et al	Left hand grip strength	O15444	Wald ratio	rs74959615	1	0.00357281	0.00220952	0.105877	No
Alexander Gudjonsson, et al	Left leg fat-free mass	O15444	Wald ratio	rs74959615	1	-0.0013666	0.00194156	0.481514	No
Alexander Gudjonsson, et al	Right arm fat-free mass	O15444	Wald ratio	rs74959615	1	-0.000242847	0.00184187	0.895105	No
Alexander Gudjonsson, et al	Right hand grip strength	O15444	Wald ratio	rs74959615	1	0.00170635	0.00221326	0.440728	No
Alexander Gudjonsson, et al	Right leg fat-free mass	O15444	Wald ratio	rs74959615	1	-0.000913967	0.00194044	0.637633	No
Alexander Gudjonsson, et al	Trunk fat-free mass	O15444	Wald ratio	rs74959615	1	1.73919e-05	0.0018443	0.992476	No
Alexander Gudjonsson, et al	Usual walking pace	O15444	Wald ratio	rs74959615	1	-0.000773681	0.00188375	0.681283	No
Alexander Gudjonsson, et al	Whole body fat-free mass	O15444	Wald ratio	rs74959615	1	-0.000462875	0.00185189	0.802628	No
Benjamin B. Sun, et al	Left arm fat-free mass	O15444	Wald ratio	rs74959615	1	-0.000529998	0.0023822	0.823938	No
Benjamin B. Sun, et al	Left hand grip strength	O15444	Wald ratio	rs74959615	1	0.00453216	0.00280281	0.105877	No
Benjamin B. Sun, et al	Left leg fat-free mass	O15444	Wald ratio	rs74959615	1	-0.00173356	0.0024629	0.481514	No
Benjamin B. Sun, et al	Right arm fat-free mass	O15444	Wald ratio	rs74959615	1	-0.000308055	0.00233644	0.895105	No
Benjamin B. Sun, et al	Right hand grip strength	O15444	Wald ratio	rs74959615	1	0.00216453	0.00280756	0.440728	No
Benjamin B. Sun, et al	Right leg fat-free mass	O15444	Wald ratio	rs74959615	1	-0.00115938	0.00246147	0.637633	No
Benjamin B. Sun, et al	Trunk fat-free mass	O15444	Wald ratio	rs74959615	1	2.20619e-05	0.00233953	0.992476	No
Benjamin B. Sun, et al	Usual walking pace	O15444	Wald ratio	rs74959615	1	-0.000981426	0.00238957	0.681283	No
Benjamin B. Sun, et al	Whole body fat-free mass	O15444	Wald ratio	rs74959615	1	-0.000587164	0.00234915	0.802628	No
Egil Ferkingstad , et al	Left arm fat-free mass	O15444	Wald ratio	rs74959615	1	-0.000459016	0.00206315	0.823938	No
Egil Ferkingstad , et al	Left hand grip strength	O15444	Wald ratio	rs74959615	1	0.00392518	0.00242744	0.105877	No
Egil Ferkingstad , et al	Left leg fat-free mass	O15444	Wald ratio	rs74959615	1	-0.00150138	0.00213304	0.481514	No
Egil Ferkingstad , et al	Right arm fat-free mass	O15444	Wald ratio	rs74959615	1	-0.000266797	0.00202353	0.895105	No
Egil Ferkingstad , et al	Right hand grip strength	O15444	Wald ratio	rs74959615	1	0.00187463	0.00243154	0.440728	No
Egil Ferkingstad , et al	Right leg fat-free mass	O15444	Wald ratio	rs74959615	1	-0.00100411	0.00213181	0.637633	No
Egil Ferkingstad , et al	Trunk fat-free mass	O15444	Wald ratio	rs74959615	1	1.91071e-05	0.0020262	0.992476	No
Egil Ferkingstad , et al	Usual walking pace	O15444	Wald ratio	rs74959615	1	-0.000849985	0.00206954	0.681283	No
Egil Ferkingstad , et al	Whole body fat-free mass	O15444	Wald ratio	rs74959615	1	-0.000508526	0.00203454	0.802628	No
Karsten Suhre, et al	Left arm fat-free mass	O15444	Wald ratio	rs3848570	1	0.0031196	0.0031165	0.31683	No
Karsten Suhre, et al	Left hand grip strength	O15444	Wald ratio	rs3848570	1	0.0082322	0.0036657	0.0247209	No
Karsten Suhre, et al	Left leg fat-free mass	O15444	Wald ratio	rs3848570	1	0.000229547	0.00322184	0.943201	No
Karsten Suhre, et al	Right arm fat-free mass	O15444	Wald ratio	rs3848570	1	0.00393004	0.00305642	0.198502	No
Karsten Suhre, et al	Right hand grip strength	O15444	Wald ratio	rs3848570	1	0.00488712	0.00367108	0.183107	No
Karsten Suhre, et al	Right leg fat-free mass	O15444	Wald ratio	rs3848570	1	0.00159824	0.00321995	0.619642	No
Karsten Suhre, et al	Trunk fat-free mass	O15444	Wald ratio	rs3848570	1	0.00324738	0.00306061	0.288679	No
Karsten Suhre, et al	Usual walking pace	O15444	Wald ratio	rs3848570	1	-0.00049915	0.00312507	0.873098	No
Karsten Suhre, et al	Whole body fat-free mass	O15444	Wald ratio	rs3848570	1	0.00262845	0.00307302	0.392368	No
Egil Ferkingstad , et al	Left arm fat-free mass	O15455	Wald ratio	rs3775296	1	-0.00227552	0.00320648	0.477913	No
Egil Ferkingstad , et al	Left hand grip strength	O15455	Wald ratio	rs3775296	1	0.00162559	0.00378138	0.667274	No
Egil Ferkingstad , et al	Left leg fat-free mass	O15455	Wald ratio	rs3775296	1	-0.00327792	0.00331354	0.322541	No
Egil Ferkingstad , et al	Right arm fat-free mass	O15455	Wald ratio	rs3775296	1	-0.00179684	0.00314512	0.56779	No
Egil Ferkingstad , et al	Right hand grip strength	O15455	Wald ratio	rs3775296	1	0.00109176	0.00378674	0.773108	No
Egil Ferkingstad , et al	Right leg fat-free mass	O15455	Wald ratio	rs3775296	1	-0.00291162	0.0033116	0.379283	No
Egil Ferkingstad , et al	Trunk fat-free mass	O15455	Wald ratio	rs3775296	1	-0.00157341	0.00314792	0.617199	No
Egil Ferkingstad , et al	Usual walking pace	O15455	Wald ratio	rs3775296	1	-0.00287502	0.00322582	0.372794	No
Egil Ferkingstad , et al	Whole body fat-free mass	O15455	Wald ratio	rs3775296	1	-0.00183019	0.00315996	0.562466	No
Alexander Gudjonsson, et al	Left arm fat-free mass	O15467	Wald ratio	rs112689088	1	-0.0013149	0.00150742	0.383051	No
Alexander Gudjonsson, et al	Left hand grip strength	O15467	Wald ratio	rs112689088	1	-0.00149411	0.00177543	0.400039	No
Alexander Gudjonsson, et al	Left leg fat-free mass	O15467	Wald ratio	rs112689088	1	-0.00048647	0.00155845	0.754927	No
Alexander Gudjonsson, et al	Right arm fat-free mass	O15467	Wald ratio	rs112689088	1	-0.00166424	0.0014786	0.260354	No
Alexander Gudjonsson, et al	Right hand grip strength	O15467	Wald ratio	rs112689088	1	-0.00170993	0.00177781	0.336141	No
Alexander Gudjonsson, et al	Right leg fat-free mass	O15467	Wald ratio	rs112689088	1	-0.000855801	0.00155755	0.582694	No
Alexander Gudjonsson, et al	Trunk fat-free mass	O15467	Wald ratio	rs112689088	1	-0.00116433	0.00147979	0.431385	No
Alexander Gudjonsson, et al	Usual walking pace	O15467	Wald ratio	rs112689088	1	0.000461931	0.00151378	0.760251	No
Alexander Gudjonsson, et al	Whole body fat-free mass	O15467	Wald ratio	rs112689088	1	-0.00102648	0.00148603	0.48972	No
Arthur Gilly, et al	Left arm fat-free mass	O15467	Wald ratio	rs112689088	1	-0.00126672	0.00145218	0.383051	No
Arthur Gilly, et al	Left hand grip strength	O15467	Wald ratio	rs112689088	1	-0.00143936	0.00171037	0.400039	No
Arthur Gilly, et al	Left leg fat-free mass	O15467	Wald ratio	rs112689088	1	-0.000468643	0.00150134	0.754927	No
Arthur Gilly, et al	Right arm fat-free mass	O15467	Wald ratio	rs112689088	1	-0.00160326	0.00142441	0.260354	No
Arthur Gilly, et al	Right hand grip strength	O15467	Wald ratio	rs112689088	1	-0.00164727	0.00171266	0.336141	No
Arthur Gilly, et al	Right leg fat-free mass	O15467	Wald ratio	rs112689088	1	-0.000824441	0.00150047	0.582694	No
Arthur Gilly, et al	Trunk fat-free mass	O15467	Wald ratio	rs112689088	1	-0.00112166	0.00142556	0.431385	No
Arthur Gilly, et al	Usual walking pace	O15467	Wald ratio	rs112689088	1	0.000445004	0.00145831	0.760251	No
Arthur Gilly, et al	Whole body fat-free mass	O15467	Wald ratio	rs112689088	1	-0.000988868	0.00143158	0.48972	No
Benjamin B. Sun, et al	Left arm fat-free mass	O15467	Wald ratio	rs112689088	1	-0.00125172	0.00143498	0.383051	No
Benjamin B. Sun, et al	Left hand grip strength	O15467	Wald ratio	rs112689088	1	-0.00142232	0.00169011	0.400039	No
Benjamin B. Sun, et al	Left leg fat-free mass	O15467	Wald ratio	rs112689088	1	-0.000463093	0.00148357	0.754927	No
Benjamin B. Sun, et al	Right arm fat-free mass	O15467	Wald ratio	rs112689088	1	-0.00158427	0.00140755	0.260354	No
Benjamin B. Sun, et al	Right hand grip strength	O15467	Wald ratio	rs112689088	1	-0.00162776	0.00169238	0.336141	No
Benjamin B. Sun, et al	Right leg fat-free mass	O15467	Wald ratio	rs112689088	1	-0.000814678	0.0014827	0.582694	No
Benjamin B. Sun, et al	Trunk fat-free mass	O15467	Wald ratio	rs112689088	1	-0.00110838	0.00140868	0.431385	No
Benjamin B. Sun, et al	Usual walking pace	O15467	Wald ratio	rs112689088	1	0.000439734	0.00144104	0.760251	No
Benjamin B. Sun, et al	Whole body fat-free mass	O15467	Wald ratio	rs112689088	1	-0.000977158	0.00141463	0.48972	No
Egil Ferkingstad , et al	Left arm fat-free mass	O15467	Wald ratio	rs1635277	1	0.00380396	0.0106241	0.720307	No
Egil Ferkingstad , et al	Left hand grip strength	O15467	Wald ratio	rs1635277	1	0.0127232	0.0125076	0.309042	No
Egil Ferkingstad , et al	Left leg fat-free mass	O15467	Wald ratio	rs1635277	1	0.007212	0.0109834	0.511422	No
Egil Ferkingstad , et al	Right arm fat-free mass	O15467	Wald ratio	rs1635277	1	0.00801107	0.0104209	0.44204	No
Egil Ferkingstad , et al	Right hand grip strength	O15467	Wald ratio	rs1635277	1	0.00713628	0.0125256	0.568858	No
Egil Ferkingstad , et al	Right leg fat-free mass	O15467	Wald ratio	rs1635277	1	0.00894407	0.0109771	0.415192	No
Egil Ferkingstad , et al	Trunk fat-free mass	O15467	Wald ratio	rs1635277	1	0.00172636	0.0104296	0.868531	No
Egil Ferkingstad , et al	Usual walking pace	O15467	Wald ratio	rs1635277	1	-0.00598639	0.0106634	0.574526	No
Egil Ferkingstad , et al	Whole body fat-free mass	O15467	Wald ratio	rs1635277	1	0.00437396	0.0104731	0.676214	No
Karsten Suhre, et al	Left arm fat-free mass	O15467	Wald ratio	rs33995560	1	-0.00118865	0.00173849	0.494149	No
Karsten Suhre, et al	Left hand grip strength	O15467	Wald ratio	rs33995560	1	-0.00176381	0.00204715	0.388911	No
Karsten Suhre, et al	Left leg fat-free mass	O15467	Wald ratio	rs33995560	1	4.62312e-05	0.00179731	0.979479	No
Karsten Suhre, et al	Right arm fat-free mass	O15467	Wald ratio	rs33995560	1	-0.00141401	0.00170522	0.406976	No
Karsten Suhre, et al	Right hand grip strength	O15467	Wald ratio	rs33995560	1	-0.00124379	0.00205014	0.54406	No
Karsten Suhre, et al	Right leg fat-free mass	O15467	Wald ratio	rs33995560	1	-0.000147125	0.00179626	0.934721	No
Karsten Suhre, et al	Trunk fat-free mass	O15467	Wald ratio	rs33995560	1	-0.000524278	0.0017066	0.758686	No
Karsten Suhre, et al	Usual walking pace	O15467	Wald ratio	rs33995560	1	0.00110383	0.00174573	0.527187	No
Karsten Suhre, et al	Whole body fat-free mass	O15467	Wald ratio	rs33995560	1	-0.000479545	0.00171381	0.779622	No
Alexander Gudjonsson, et al	Left arm fat-free mass	O43155	Wald ratio	rs12898075	1	0.00428934	0.00706284	0.543644	No
Alexander Gudjonsson, et al	Left hand grip strength	O43155	Wald ratio	rs12898075	1	7.88568e-05	0.00831358	0.992432	No
Alexander Gudjonsson, et al	Left leg fat-free mass	O43155	Wald ratio	rs12898075	1	-0.00543748	0.00730183	0.456469	No
Alexander Gudjonsson, et al	Right arm fat-free mass	O43155	Wald ratio	rs12898075	1	0.00324097	0.00692742	0.639894	No
Alexander Gudjonsson, et al	Right hand grip strength	O43155	Wald ratio	rs12898075	1	-0.0084494	0.00832632	0.310209	No
Alexander Gudjonsson, et al	Right leg fat-free mass	O43155	Wald ratio	rs12898075	1	-0.00184502	0.00729799	0.800413	No
Alexander Gudjonsson, et al	Trunk fat-free mass	O43155	Wald ratio	rs12898075	1	0.00380823	0.00693667	0.583005	No
Alexander Gudjonsson, et al	Usual walking pace	O43155	Wald ratio	rs12898075	1	-0.00027246	0.00708735	0.969334	No
Alexander Gudjonsson, et al	Whole body fat-free mass	O43155	Wald ratio	rs12898075	1	0.00191089	0.00696457	0.783798	No
Benjamin B. Sun, et al	Left arm fat-free mass	O43155	Wald ratio	rs17796777	1	0.00290685	0.00583796	0.618539	No
Benjamin B. Sun, et al	Left hand grip strength	O43155	Wald ratio	rs17796777	1	0.00125189	0.00687192	0.855446	No
Benjamin B. Sun, et al	Left leg fat-free mass	O43155	Wald ratio	rs17796777	1	-0.00486796	0.0060355	0.419923	No
Benjamin B. Sun, et al	Right arm fat-free mass	O43155	Wald ratio	rs17796777	1	0.00211873	0.00572604	0.71137	No
Benjamin B. Sun, et al	Right hand grip strength	O43155	Wald ratio	rs17796777	1	-0.00568175	0.00688233	0.409056	No
Benjamin B. Sun, et al	Right leg fat-free mass	O43155	Wald ratio	rs17796777	1	-0.00196141	0.00603233	0.745068	No
Benjamin B. Sun, et al	Trunk fat-free mass	O43155	Wald ratio	rs17796777	1	0.0027164	0.00573367	0.635669	No
Benjamin B. Sun, et al	Usual walking pace	O43155	Wald ratio	rs17796777	1	0.00104273	0.00585825	0.858728	No
Benjamin B. Sun, et al	Whole body fat-free mass	O43155	Wald ratio	rs17796777	1	0.00111984	0.00575671	0.845763	No
Egil Ferkingstad , et al	Left arm fat-free mass	O43155	Inverse variance weighted	rs1767407, rs36101989, rs7142199	3	0.00201537	0.00430779	0.639897	No
Egil Ferkingstad , et al	Left hand grip strength	O43155	Inverse variance weighted	rs1767407, rs36101989, rs7142199	3	0.000505071	0.00507063	0.920656	No
Egil Ferkingstad , et al	Left leg fat-free mass	O43155	Inverse variance weighted	rs1767407, rs36101989, rs7142199	3	-0.00728726	0.00445362	0.101786	No
Egil Ferkingstad , et al	Right arm fat-free mass	O43155	Inverse variance weighted	rs1767407, rs36101989, rs7142199	3	0.000154176	0.00422525	0.970892	No
Egil Ferkingstad , et al	Right hand grip strength	O43155	Inverse variance weighted	rs1767407, rs36101989, rs7142199	3	-0.00552069	0.00688852	0.422881	No
Egil Ferkingstad , et al	Right leg fat-free mass	O43155	Inverse variance weighted	rs1767407, rs36101989, rs7142199	3	-0.00588918	0.00456551	0.197075	No
Egil Ferkingstad , et al	Trunk fat-free mass	O43155	Inverse variance weighted	rs1767407, rs36101989, rs7142199	3	0.00078851	0.00423091	0.852155	No
Egil Ferkingstad , et al	Usual walking pace	O43155	Inverse variance weighted	rs1767407, rs36101989, rs7142199	3	0.00237057	0.0043228	0.583425	No
Egil Ferkingstad , et al	Whole body fat-free mass	O43155	Inverse variance weighted	rs1767407, rs36101989, rs7142199	3	-0.00155861	0.00424789	0.713683	No
Robert F. Hillary, et al	Left arm fat-free mass	O43155	Wald ratio	rs4904262	1	-0.00249305	0.00281993	0.376652	No
Robert F. Hillary, et al	Left hand grip strength	O43155	Wald ratio	rs4904262	1	-0.000813878	0.00331949	0.806316	No
Robert F. Hillary, et al	Left leg fat-free mass	O43155	Wald ratio	rs4904262	1	-0.00618164	0.00291542	0.0339787	No
Robert F. Hillary, et al	Right arm fat-free mass	O43155	Wald ratio	rs4904262	1	-0.0037798	0.00276592	0.171762	No
Robert F. Hillary, et al	Right hand grip strength	O43155	Wald ratio	rs4904262	1	-0.00365232	0.00332468	0.271965	No
Robert F. Hillary, et al	Right leg fat-free mass	O43155	Wald ratio	rs4904262	1	-0.00635766	0.0029139	0.0291213	No
Robert F. Hillary, et al	Trunk fat-free mass	O43155	Wald ratio	rs4904262	1	-0.00207981	0.00276968	0.452699	No
Robert F. Hillary, et al	Usual walking pace	O43155	Wald ratio	rs4904262	1	0.00422222	0.00283034	0.135759	No
Robert F. Hillary, et al	Whole body fat-free mass	O43155	Wald ratio	rs4904262	1	-0.00375878	0.00278073	0.176463	No
Alexander Gudjonsson, et al	Left arm fat-free mass	O43184	Wald ratio	rs11244755	1	0.00694839	0.00727487	0.339515	No
Alexander Gudjonsson, et al	Left hand grip strength	O43184	Wald ratio	rs11244755	1	0.00370836	0.00856875	0.665177	No
Alexander Gudjonsson, et al	Left leg fat-free mass	O43184	Wald ratio	rs11244755	1	0.00901622	0.00752025	0.230557	No
Alexander Gudjonsson, et al	Right arm fat-free mass	O43184	Wald ratio	rs11244755	1	0.00808682	0.00713573	0.257094	No
Alexander Gudjonsson, et al	Right hand grip strength	O43184	Wald ratio	rs11244755	1	-0.0024047	0.00858216	0.779326	No
Alexander Gudjonsson, et al	Right leg fat-free mass	O43184	Wald ratio	rs11244755	1	0.0120361	0.00751562	0.109271	No
Alexander Gudjonsson, et al	Trunk fat-free mass	O43184	Wald ratio	rs11244755	1	0.011699	0.00714413	0.101512	No
Alexander Gudjonsson, et al	Usual walking pace	O43184	Wald ratio	rs11244755	1	0.0167312	0.00730728	0.0220412	No
Alexander Gudjonsson, et al	Whole body fat-free mass	O43184	Wald ratio	rs11244755	1	0.0113847	0.00717197	0.112425	No
Alexander Gudjonsson, et al	Left arm fat-free mass	O43240	Inverse variance weighted	rs3760738, rs57392237	2	0.000371099	0.00244781	0.879499	No
Alexander Gudjonsson, et al	Left hand grip strength	O43240	Inverse variance weighted	rs3760738, rs57392237	2	-0.0036003	0.00449618	0.423279	No
Alexander Gudjonsson, et al	Left leg fat-free mass	O43240	Inverse variance weighted	rs3760738, rs57392237	2	-0.000643329	0.0025308	0.799341	No
Alexander Gudjonsson, et al	Right arm fat-free mass	O43240	Inverse variance weighted	rs3760738, rs57392237	2	0.000800151	0.00240089	0.738929	No
Alexander Gudjonsson, et al	Right hand grip strength	O43240	Inverse variance weighted	rs3760738, rs57392237	2	-0.00381243	0.00518851	0.462471	No
Alexander Gudjonsson, et al	Right leg fat-free mass	O43240	Inverse variance weighted	rs3760738, rs57392237	2	-0.000332161	0.00252935	0.89552	No
Alexander Gudjonsson, et al	Trunk fat-free mass	O43240	Inverse variance weighted	rs3760738, rs57392237	2	-0.000264316	0.00240403	0.912451	No
Alexander Gudjonsson, et al	Usual walking pace	O43240	Inverse variance weighted	rs3760738, rs57392237	2	0.00114566	0.00342573	0.738056	No
Alexander Gudjonsson, et al	Whole body fat-free mass	O43240	Inverse variance weighted	rs3760738, rs57392237	2	-4.12574e-05	0.00241391	0.986364	No
Arthur Gilly, et al	Left arm fat-free mass	O43240	Wald ratio	rs2569454	1	0.00112163	0.00199272	0.573527	No
Arthur Gilly, et al	Left hand grip strength	O43240	Wald ratio	rs2569454	1	-0.0044937	0.00234438	0.0552634	No
Arthur Gilly, et al	Left leg fat-free mass	O43240	Wald ratio	rs2569454	1	0.000196651	0.00206029	0.923959	No
Arthur Gilly, et al	Right arm fat-free mass	O43240	Wald ratio	rs2569454	1	0.000732356	0.00195452	0.707884	No
Arthur Gilly, et al	Right hand grip strength	O43240	Wald ratio	rs2569454	1	-0.00518796	0.00234777	0.0271235	No
Arthur Gilly, et al	Right leg fat-free mass	O43240	Wald ratio	rs2569454	1	-0.000225425	0.00205909	0.912823	No
Arthur Gilly, et al	Trunk fat-free mass	O43240	Wald ratio	rs2569454	1	0.000564435	0.00195708	0.773036	No
Arthur Gilly, et al	Usual walking pace	O43240	Wald ratio	rs2569454	1	-0.000721167	0.00199814	0.71816	No
Arthur Gilly, et al	Whole body fat-free mass	O43240	Wald ratio	rs2569454	1	0.00052016	0.00196513	0.791245	No
Egil Ferkingstad , et al	Left arm fat-free mass	O43240	Inverse variance weighted	rs11669237, rs56915529	2	-0.0159372	0.00990378	0.107572	No
Egil Ferkingstad , et al	Left hand grip strength	O43240	Inverse variance weighted	rs11669237, rs56915529	2	-0.0287301	0.0116522	0.0136766	No
Egil Ferkingstad , et al	Left leg fat-free mass	O43240	Inverse variance weighted	rs11669237, rs56915529	2	-0.0249614	0.0135362	0.0651759	No
Egil Ferkingstad , et al	Right arm fat-free mass	O43240	Inverse variance weighted	rs11669237, rs56915529	2	-0.0161519	0.00971372	0.0963541	No
Egil Ferkingstad , et al	Right hand grip strength	O43240	Inverse variance weighted	rs11669237, rs56915529	2	-0.0296597	0.01167	0.0110368	No
Egil Ferkingstad , et al	Right leg fat-free mass	O43240	Inverse variance weighted	rs11669237, rs56915529	2	-0.0261024	0.0140754	0.0636714	No
Egil Ferkingstad , et al	Trunk fat-free mass	O43240	Inverse variance weighted	rs11669237, rs56915529	2	-0.0175317	0.0097266	0.0714742	No
Egil Ferkingstad , et al	Usual walking pace	O43240	Inverse variance weighted	rs11669237, rs56915529	2	0.0131057	0.011581	0.257779	No
Egil Ferkingstad , et al	Whole body fat-free mass	O43240	Inverse variance weighted	rs11669237, rs56915529	2	-0.020657	0.00976634	0.0344198	No
Alexander Gudjonsson, et al	Left arm fat-free mass	O43278	Wald ratio	rs17658212	1	0.00644418	0.00762669	0.398138	No
Alexander Gudjonsson, et al	Left hand grip strength	O43278	Wald ratio	rs17658212	1	-0.000655027	0.00897695	0.941832	No
Alexander Gudjonsson, et al	Left leg fat-free mass	O43278	Wald ratio	rs17658212	1	0.00811308	0.00788427	0.30347	No
Alexander Gudjonsson, et al	Right arm fat-free mass	O43278	Wald ratio	rs17658212	1	0.00675632	0.00748115	0.366466	No
Alexander Gudjonsson, et al	Right hand grip strength	O43278	Wald ratio	rs17658212	1	0.00013865	0.00898841	0.987693	No
Alexander Gudjonsson, et al	Right leg fat-free mass	O43278	Wald ratio	rs17658212	1	0.00570601	0.00788022	0.469009	No
Alexander Gudjonsson, et al	Trunk fat-free mass	O43278	Wald ratio	rs17658212	1	0.00423019	0.00748946	0.572197	No
Alexander Gudjonsson, et al	Usual walking pace	O43278	Wald ratio	rs17658212	1	0.00039176	0.0076521	0.959169	No
Alexander Gudjonsson, et al	Whole body fat-free mass	O43278	Wald ratio	rs17658212	1	0.00462555	0.00751993	0.538485	No
Egil Ferkingstad , et al	Left arm fat-free mass	O43278	Wald ratio	rs17658212	1	0.0057749	0.0068346	0.398138	No
Egil Ferkingstad , et al	Left hand grip strength	O43278	Wald ratio	rs17658212	1	-0.000586997	0.00804462	0.941832	No
Egil Ferkingstad , et al	Left leg fat-free mass	O43278	Wald ratio	rs17658212	1	0.00727048	0.00706543	0.30347	No
Egil Ferkingstad , et al	Right arm fat-free mass	O43278	Wald ratio	rs17658212	1	0.00605463	0.00670417	0.366466	No
Egil Ferkingstad , et al	Right hand grip strength	O43278	Wald ratio	rs17658212	1	0.00012425	0.0080549	0.987693	No
Egil Ferkingstad , et al	Right leg fat-free mass	O43278	Wald ratio	rs17658212	1	0.0051134	0.0070618	0.469009	No
Egil Ferkingstad , et al	Trunk fat-free mass	O43278	Wald ratio	rs17658212	1	0.00379085	0.00671162	0.572197	No
Egil Ferkingstad , et al	Usual walking pace	O43278	Wald ratio	rs17658212	1	0.000351073	0.00685737	0.959169	No
Egil Ferkingstad , et al	Whole body fat-free mass	O43278	Wald ratio	rs17658212	1	0.00414515	0.00673892	0.538485	No
Alexander Gudjonsson, et al	Left arm fat-free mass	O43291	Wald ratio	rs71354995	1	-8.45756e-05	0.00143479	0.952995	No
Alexander Gudjonsson, et al	Left hand grip strength	O43291	Wald ratio	rs71354995	1	-0.000297702	0.00168827	0.86003	No
Alexander Gudjonsson, et al	Left leg fat-free mass	O43291	Wald ratio	rs71354995	1	0.000871196	0.00148342	0.557009	No
Alexander Gudjonsson, et al	Right arm fat-free mass	O43291	Wald ratio	rs71354995	1	-0.000286685	0.00140727	0.838575	No
Alexander Gudjonsson, et al	Right hand grip strength	O43291	Wald ratio	rs71354995	1	-0.000282871	0.00169084	0.867137	No
Alexander Gudjonsson, et al	Right leg fat-free mass	O43291	Wald ratio	rs71354995	1	0.00115743	0.00148257	0.434983	No
Alexander Gudjonsson, et al	Trunk fat-free mass	O43291	Wald ratio	rs71354995	1	0.000373135	0.00140915	0.791168	No
Alexander Gudjonsson, et al	Usual walking pace	O43291	Wald ratio	rs71354995	1	0.0036552	0.00143903	0.0110839	No
Alexander Gudjonsson, et al	Whole body fat-free mass	O43291	Wald ratio	rs71354995	1	0.00060093	0.00141488	0.671039	No
Benjamin B. Sun, et al	Left arm fat-free mass	O43291	Wald ratio	rs71354995	1	-8.63636e-05	0.00146512	0.952995	No
Benjamin B. Sun, et al	Left hand grip strength	O43291	Wald ratio	rs71354995	1	-0.000303996	0.00172396	0.86003	No
Benjamin B. Sun, et al	Left leg fat-free mass	O43291	Wald ratio	rs71354995	1	0.000889614	0.00151478	0.557009	No
Benjamin B. Sun, et al	Right arm fat-free mass	O43291	Wald ratio	rs71354995	1	-0.000292745	0.00143702	0.838575	No
Benjamin B. Sun, et al	Right hand grip strength	O43291	Wald ratio	rs71354995	1	-0.000288852	0.00172659	0.867137	No
Benjamin B. Sun, et al	Right leg fat-free mass	O43291	Wald ratio	rs71354995	1	0.0011819	0.00151391	0.434983	No
Benjamin B. Sun, et al	Trunk fat-free mass	O43291	Wald ratio	rs71354995	1	0.000381023	0.00143894	0.791168	No
Benjamin B. Sun, et al	Usual walking pace	O43291	Wald ratio	rs71354995	1	0.00373247	0.00146945	0.0110839	No
Benjamin B. Sun, et al	Whole body fat-free mass	O43291	Wald ratio	rs71354995	1	0.000613634	0.00144479	0.671039	No
Egil Ferkingstad , et al	Left arm fat-free mass	O43291	Wald ratio	rs71354995	1	-0.000123913	0.00210213	0.952995	No
Egil Ferkingstad , et al	Left hand grip strength	O43291	Wald ratio	rs71354995	1	-0.000436168	0.00247351	0.86003	No
Egil Ferkingstad , et al	Left leg fat-free mass	O43291	Wald ratio	rs71354995	1	0.0012764	0.00217338	0.557009	No
Egil Ferkingstad , et al	Right arm fat-free mass	O43291	Wald ratio	rs71354995	1	-0.000420026	0.00206181	0.838575	No
Egil Ferkingstad , et al	Right hand grip strength	O43291	Wald ratio	rs71354995	1	-0.000414439	0.00247728	0.867137	No
Egil Ferkingstad , et al	Right leg fat-free mass	O43291	Wald ratio	rs71354995	1	0.00169577	0.00217213	0.434983	No
Egil Ferkingstad , et al	Trunk fat-free mass	O43291	Wald ratio	rs71354995	1	0.000546686	0.00206457	0.791168	No
Egil Ferkingstad , et al	Usual walking pace	O43291	Wald ratio	rs71354995	1	0.00535529	0.00210835	0.0110839	No
Egil Ferkingstad , et al	Whole body fat-free mass	O43291	Wald ratio	rs71354995	1	0.000880432	0.00207296	0.671039	No
Karsten Suhre, et al	Left arm fat-free mass	O43291	Wald ratio	rs8112211	1	0.00100774	0.00154886	0.515284	No
Karsten Suhre, et al	Left hand grip strength	O43291	Wald ratio	rs8112211	1	-0.000428901	0.00182245	0.813943	No
Karsten Suhre, et al	Left leg fat-free mass	O43291	Wald ratio	rs8112211	1	0.00134922	0.00160134	0.399477	No
Karsten Suhre, et al	Right arm fat-free mass	O43291	Wald ratio	rs8112211	1	0.000925453	0.00151917	0.542402	No
Karsten Suhre, et al	Right hand grip strength	O43291	Wald ratio	rs8112211	1	-0.00012796	0.00182511	0.944106	No
Karsten Suhre, et al	Right leg fat-free mass	O43291	Wald ratio	rs8112211	1	0.00139007	0.00160042	0.385084	No
Karsten Suhre, et al	Trunk fat-free mass	O43291	Wald ratio	rs8112211	1	0.00149982	0.00152119	0.324158	No
Karsten Suhre, et al	Usual walking pace	O43291	Wald ratio	rs8112211	1	0.00349828	0.00155358	0.0243378	No
Karsten Suhre, et al	Whole body fat-free mass	O43291	Wald ratio	rs8112211	1	0.00153269	0.00152738	0.315631	No
Egil Ferkingstad , et al	Left arm fat-free mass	O43353	Wald ratio	rs160438	1	-0.0431426	0.0232846	0.0639057	No
Egil Ferkingstad , et al	Left hand grip strength	O43353	Wald ratio	rs160438	1	-0.0337192	0.0274343	0.219037	No
Egil Ferkingstad , et al	Left leg fat-free mass	O43353	Wald ratio	rs160438	1	-0.0413615	0.0240668	0.0856843	No
Egil Ferkingstad , et al	Right arm fat-free mass	O43353	Wald ratio	rs160438	1	-0.0431421	0.0228369	0.0588727	No
Egil Ferkingstad , et al	Right hand grip strength	O43353	Wald ratio	rs160438	1	-0.0379165	0.0274769	0.167604	No
Egil Ferkingstad , et al	Right leg fat-free mass	O43353	Wald ratio	rs160438	1	-0.0393631	0.0240536	0.10174	No
Egil Ferkingstad , et al	Trunk fat-free mass	O43353	Wald ratio	rs160438	1	-0.0562353	0.0228641	0.0139115	No
Egil Ferkingstad , et al	Usual walking pace	O43353	Wald ratio	rs160438	1	0.0142966	0.0233941	0.54112	No
Egil Ferkingstad , et al	Whole body fat-free mass	O43353	Wald ratio	rs160438	1	-0.0472716	0.0229521	0.0394392	No
Alexander Gudjonsson, et al	Left arm fat-free mass	O43405	Inverse variance weighted	rs117309559, rs7159420	2	-0.00490197	0.00332762	0.140719	No
Alexander Gudjonsson, et al	Left hand grip strength	O43405	Inverse variance weighted	rs117309559, rs7159420	2	-0.00655814	0.00391658	0.0940409	No
Alexander Gudjonsson, et al	Left leg fat-free mass	O43405	Inverse variance weighted	rs117309559, rs7159420	2	-0.00347745	0.00344015	0.312093	No
Alexander Gudjonsson, et al	Right arm fat-free mass	O43405	Inverse variance weighted	rs117309559, rs7159420	2	-0.00422999	0.00326387	0.194973	No
Alexander Gudjonsson, et al	Right hand grip strength	O43405	Inverse variance weighted	rs117309559, rs7159420	2	-0.000190257	0.0039219	0.961309	No
Alexander Gudjonsson, et al	Right leg fat-free mass	O43405	Inverse variance weighted	rs117309559, rs7159420	2	-0.00408197	0.00343837	0.235156	No
Alexander Gudjonsson, et al	Trunk fat-free mass	O43405	Inverse variance weighted	rs117309559, rs7159420	2	-0.00441738	0.00326807	0.176478	No
Alexander Gudjonsson, et al	Usual walking pace	O43405	Inverse variance weighted	rs117309559, rs7159420	2	-0.00136819	0.00333932	0.68201	No
Alexander Gudjonsson, et al	Whole body fat-free mass	O43405	Inverse variance weighted	rs117309559, rs7159420	2	-0.00482185	0.00328123	0.14169	No
Benjamin B. Sun, et al	Left arm fat-free mass	O43405	Wald ratio	rs34907608	1	-0.00401381	0.00397658	0.312801	No
Benjamin B. Sun, et al	Left hand grip strength	O43405	Wald ratio	rs34907608	1	-0.009087	0.00468108	0.0522319	No
Benjamin B. Sun, et al	Left leg fat-free mass	O43405	Wald ratio	rs34907608	1	-0.00414452	0.0041111	0.313393	No
Benjamin B. Sun, et al	Right arm fat-free mass	O43405	Wald ratio	rs34907608	1	-0.00437827	0.00390038	0.261639	No
Benjamin B. Sun, et al	Right hand grip strength	O43405	Wald ratio	rs34907608	1	0.000439763	0.00468717	0.92525	No
Benjamin B. Sun, et al	Right leg fat-free mass	O43405	Wald ratio	rs34907608	1	-0.00452315	0.00410898	0.270986	No
Benjamin B. Sun, et al	Trunk fat-free mass	O43405	Wald ratio	rs34907608	1	-0.00410954	0.00390544	0.29268	No
Benjamin B. Sun, et al	Usual walking pace	O43405	Wald ratio	rs34907608	1	-0.000114375	0.00399108	0.977138	No
Benjamin B. Sun, et al	Whole body fat-free mass	O43405	Wald ratio	rs34907608	1	-0.00500944	0.00392119	0.201415	No
Egil Ferkingstad , et al	Left arm fat-free mass	O43405	Wald ratio	rs28400019	1	-0.0072975	0.00481445	0.129583	No
Egil Ferkingstad , et al	Left hand grip strength	O43405	Wald ratio	rs28400019	1	-0.0152386	0.0056682	0.00717864	No
Egil Ferkingstad , et al	Left leg fat-free mass	O43405	Wald ratio	rs28400019	1	-0.00811395	0.00497734	0.103064	No
Egil Ferkingstad , et al	Right arm fat-free mass	O43405	Wald ratio	rs28400019	1	-0.00788384	0.00472214	0.0950085	No
Egil Ferkingstad , et al	Right hand grip strength	O43405	Wald ratio	rs28400019	1	-0.00299416	0.0056753	0.597793	No
Egil Ferkingstad , et al	Right leg fat-free mass	O43405	Wald ratio	rs28400019	1	-0.00829309	0.0049748	0.0955101	No
Egil Ferkingstad , et al	Trunk fat-free mass	O43405	Wald ratio	rs28400019	1	-0.00869418	0.00472834	0.0659537	No
Egil Ferkingstad , et al	Usual walking pace	O43405	Wald ratio	rs28400019	1	-0.000600661	0.00483209	0.901072	No
Egil Ferkingstad , et al	Whole body fat-free mass	O43405	Wald ratio	rs28400019	1	-0.00921357	0.00474741	0.0522877	No
Alexander Gudjonsson, et al	Left arm fat-free mass	O43488	Wald ratio	rs143187056	1	0.00791032	0.00489899	0.106379	No
Alexander Gudjonsson, et al	Left hand grip strength	O43488	Wald ratio	rs143187056	1	-0.00317501	0.00578836	0.583337	No
Alexander Gudjonsson, et al	Left leg fat-free mass	O43488	Wald ratio	rs143187056	1	0.0123847	0.005062	0.0144211	No
Alexander Gudjonsson, et al	Right arm fat-free mass	O43488	Wald ratio	rs143187056	1	0.00791817	0.00480464	0.0993472	No
Alexander Gudjonsson, et al	Right hand grip strength	O43488	Wald ratio	rs143187056	1	-0.00647298	0.00579712	0.264172	No
Alexander Gudjonsson, et al	Right leg fat-free mass	O43488	Wald ratio	rs143187056	1	0.0128598	0.00505918	0.0110259	No
Alexander Gudjonsson, et al	Trunk fat-free mass	O43488	Wald ratio	rs143187056	1	0.00712678	0.00480759	0.138233	No
Alexander Gudjonsson, et al	Usual walking pace	O43488	Wald ratio	rs143187056	1	-0.0120616	0.00493873	0.0145958	No
Alexander Gudjonsson, et al	Whole body fat-free mass	O43488	Wald ratio	rs143187056	1	0.00946974	0.00482604	0.049737	No
Egil Ferkingstad , et al	Left arm fat-free mass	O43488	Wald ratio	rs61766662	1	-0.0133757	0.00881907	0.129349	No
Egil Ferkingstad , et al	Left hand grip strength	O43488	Wald ratio	rs61766662	1	-0.0208809	0.0104195	0.0450688	No
Egil Ferkingstad , et al	Left leg fat-free mass	O43488	Wald ratio	rs61766662	1	-0.0185064	0.00911327	0.0422844	No
Egil Ferkingstad , et al	Right arm fat-free mass	O43488	Wald ratio	rs61766662	1	-0.0144459	0.00864967	0.0948967	No
Egil Ferkingstad , et al	Right hand grip strength	O43488	Wald ratio	rs61766662	1	-0.00962507	0.0104347	0.356317	No
Egil Ferkingstad , et al	Right leg fat-free mass	O43488	Wald ratio	rs61766662	1	-0.0206725	0.00910807	0.0232265	No
Egil Ferkingstad , et al	Trunk fat-free mass	O43488	Wald ratio	rs61766662	1	-0.0191323	0.0086552	0.0270704	No
Egil Ferkingstad , et al	Usual walking pace	O43488	Wald ratio	rs61766662	1	0.00336651	0.00888827	0.704867	No
Egil Ferkingstad , et al	Whole body fat-free mass	O43488	Wald ratio	rs61766662	1	-0.0184066	0.00868833	0.0341292	No
Alexander Gudjonsson, et al	Right arm fat-free mass	O43508	Wald ratio	rs80067372	1	-0.0076373	0.00171306	8.26168e-06	Yes
Alexander Gudjonsson, et al	Right hand grip strength	O43508	Wald ratio	rs80067372	1	-0.0100499	0.00205952	1.06224e-06	Yes
Alexander Gudjonsson, et al	Trunk fat-free mass	O43508	Wald ratio	rs80067372	1	-0.0086675	0.00171453	4.29651e-07	Yes
Alexander Gudjonsson, et al	Whole body fat-free mass	O43508	Wald ratio	rs80067372	1	-0.00743516	0.00172167	1.57043e-05	Yes
Alexander Gudjonsson, et al	Left arm fat-free mass	O43508	Wald ratio	rs80067372	1	-0.00726139	0.00174648	3.21426e-05	No
Alexander Gudjonsson, et al	Left hand grip strength	O43508	Wald ratio	rs80067372	1	-0.00714567	0.00205673	0.000512225	No
Alexander Gudjonsson, et al	Left leg fat-free mass	O43508	Wald ratio	rs80067372	1	-0.00380644	0.00180552	0.0350119	No
Alexander Gudjonsson, et al	Right leg fat-free mass	O43508	Wald ratio	rs80067372	1	-0.00489083	0.0018045	0.00672129	No
Alexander Gudjonsson, et al	Usual walking pace	O43508	Wald ratio	rs80067372	1	-0.00302925	0.00175299	0.0839794	No
Benjamin B. Sun, et al	Left arm fat-free mass	O43508	Wald ratio	rs12941509	1	-0.016679	0.00362956	4.32091e-06	Yes
Benjamin B. Sun, et al	Right arm fat-free mass	O43508	Wald ratio	rs12941509	1	-0.0179414	0.00356013	4.66633e-07	Yes
Benjamin B. Sun, et al	Right hand grip strength	O43508	Wald ratio	rs12941509	1	-0.0217378	0.00428051	3.80772e-07	Yes
Benjamin B. Sun, et al	Trunk fat-free mass	O43508	Wald ratio	rs12941509	1	-0.0199739	0.00356318	2.0748e-08	Yes
Benjamin B. Sun, et al	Whole body fat-free mass	O43508	Wald ratio	rs12941509	1	-0.0175066	0.00357803	9.94041e-07	Yes
Benjamin B. Sun, et al	Left hand grip strength	O43508	Wald ratio	rs12941509	1	-0.0148034	0.00427479	0.000534283	No
Benjamin B. Sun, et al	Left leg fat-free mass	O43508	Wald ratio	rs12941509	1	-0.00982841	0.00375228	0.00881064	No
Benjamin B. Sun, et al	Right leg fat-free mass	O43508	Wald ratio	rs12941509	1	-0.0121979	0.00375015	0.00114336	No
Benjamin B. Sun, et al	Usual walking pace	O43508	Wald ratio	rs12941509	1	-0.00765859	0.00364336	0.0355473	No
Egil Ferkingstad , et al	Right arm fat-free mass	O43508	Wald ratio	rs80067372	1	-0.0165568	0.0037137	8.26168e-06	Yes
Egil Ferkingstad , et al	Right hand grip strength	O43508	Wald ratio	rs80067372	1	-0.021787	0.00446478	1.06224e-06	Yes
Egil Ferkingstad , et al	Trunk fat-free mass	O43508	Wald ratio	rs80067372	1	-0.0187901	0.00371689	4.29651e-07	Yes
Egil Ferkingstad , et al	Whole body fat-free mass	O43508	Wald ratio	rs80067372	1	-0.0161185	0.00373238	1.57043e-05	Yes
Egil Ferkingstad , et al	Left arm fat-free mass	O43508	Wald ratio	rs80067372	1	-0.0157418	0.00378616	3.21426e-05	No
Egil Ferkingstad , et al	Left hand grip strength	O43508	Wald ratio	rs80067372	1	-0.015491	0.00445876	0.000512225	No
Egil Ferkingstad , et al	Left leg fat-free mass	O43508	Wald ratio	rs80067372	1	-0.00825192	0.00391416	0.0350119	No
Egil Ferkingstad , et al	Right leg fat-free mass	O43508	Wald ratio	rs80067372	1	-0.0106027	0.00391195	0.00672129	No
Egil Ferkingstad , et al	Usual walking pace	O43508	Wald ratio	rs80067372	1	-0.00656705	0.00380027	0.0839794	No
Egil Ferkingstad , et al	Left arm fat-free mass	O43524	Wald ratio	rs3813498	1	-0.37253	0.0268618	9.84816e-44	Yes
Egil Ferkingstad , et al	Left hand grip strength	O43524	Wald ratio	rs3813498	1	-0.147831	0.0317267	3.16966e-06	Yes
Egil Ferkingstad , et al	Left leg fat-free mass	O43524	Wald ratio	rs3813498	1	-0.305593	0.027776	3.73483e-28	Yes
Egil Ferkingstad , et al	Right arm fat-free mass	O43524	Wald ratio	rs3813498	1	-0.348853	0.0263483	5.15124e-40	Yes
Egil Ferkingstad , et al	Right leg fat-free mass	O43524	Wald ratio	rs3813498	1	-0.309808	0.0277625	6.45427e-29	Yes
Egil Ferkingstad , et al	Trunk fat-free mass	O43524	Wald ratio	rs3813498	1	-0.38797	0.0263562	4.77719e-49	Yes
Egil Ferkingstad , et al	Whole body fat-free mass	O43524	Wald ratio	rs3813498	1	-0.364367	0.0264668	4.03056e-43	Yes
Egil Ferkingstad , et al	Right hand grip strength	O43524	Wald ratio	rs3813498	1	-0.130591	0.0317727	3.95362e-05	No
Egil Ferkingstad , et al	Usual walking pace	O43524	Wald ratio	rs3813498	1	0.0326217	0.0270603	0.228004	No
Benjamin B. Sun, et al	Left arm fat-free mass	O43555	Wald ratio	rs3787480	1	0.00358408	0.00736062	0.626311	No
Benjamin B. Sun, et al	Left hand grip strength	O43555	Wald ratio	rs3787480	1	-0.00869046	0.00866337	0.3158	No
Benjamin B. Sun, et al	Left leg fat-free mass	O43555	Wald ratio	rs3787480	1	0.00837275	0.00760954	0.271203	No
Benjamin B. Sun, et al	Right arm fat-free mass	O43555	Wald ratio	rs3787480	1	0.00333372	0.00721971	0.644259	No
Benjamin B. Sun, et al	Right hand grip strength	O43555	Wald ratio	rs3787480	1	-0.0141737	0.00867633	0.102342	No
Benjamin B. Sun, et al	Right leg fat-free mass	O43555	Wald ratio	rs3787480	1	0.00957908	0.00760508	0.207827	No
Benjamin B. Sun, et al	Trunk fat-free mass	O43555	Wald ratio	rs3787480	1	-0.0049765	0.00722758	0.491111	No
Benjamin B. Sun, et al	Usual walking pace	O43555	Wald ratio	rs3787480	1	-0.0235252	0.00738604	0.00144709	No
Benjamin B. Sun, et al	Whole body fat-free mass	O43555	Wald ratio	rs3787480	1	0.000951233	0.0072575	0.895721	No
Alexander Gudjonsson, et al	Left arm fat-free mass	O43557	Wald ratio	rs413141	1	0.0015651	0.00954717	0.869783	No
Alexander Gudjonsson, et al	Left hand grip strength	O43557	Wald ratio	rs413141	1	0.00915085	0.0112278	0.415062	No
Alexander Gudjonsson, et al	Left leg fat-free mass	O43557	Wald ratio	rs413141	1	-0.00345571	0.00987046	0.726259	No
Alexander Gudjonsson, et al	Right arm fat-free mass	O43557	Wald ratio	rs413141	1	-0.000287457	0.009364	0.97551	No
Alexander Gudjonsson, et al	Right hand grip strength	O43557	Wald ratio	rs413141	1	0.000145014	0.0112462	0.989712	No
Alexander Gudjonsson, et al	Right leg fat-free mass	O43557	Wald ratio	rs413141	1	-0.00245879	0.00986491	0.80317	No
Alexander Gudjonsson, et al	Trunk fat-free mass	O43557	Wald ratio	rs413141	1	0.00421437	0.00937639	0.653095	No
Alexander Gudjonsson, et al	Usual walking pace	O43557	Wald ratio	rs413141	1	0.00600409	0.00957272	0.530523	No
Alexander Gudjonsson, et al	Whole body fat-free mass	O43557	Wald ratio	rs413141	1	0.00112112	0.00941485	0.905212	No
Egil Ferkingstad , et al	Left arm fat-free mass	O43557	Wald ratio	rs413141	1	0.00179033	0.0109211	0.869783	No
Egil Ferkingstad , et al	Left hand grip strength	O43557	Wald ratio	rs413141	1	0.0104677	0.0128435	0.415062	No
Egil Ferkingstad , et al	Left leg fat-free mass	O43557	Wald ratio	rs413141	1	-0.00395301	0.0112909	0.726259	No
Egil Ferkingstad , et al	Right arm fat-free mass	O43557	Wald ratio	rs413141	1	-0.000328824	0.0107115	0.97551	No
Egil Ferkingstad , et al	Right hand grip strength	O43557	Wald ratio	rs413141	1	0.000165882	0.0128646	0.989712	No
Egil Ferkingstad , et al	Right leg fat-free mass	O43557	Wald ratio	rs413141	1	-0.00281263	0.0112845	0.80317	No
Egil Ferkingstad , et al	Trunk fat-free mass	O43557	Wald ratio	rs413141	1	0.00482084	0.0107257	0.653095	No
Egil Ferkingstad , et al	Usual walking pace	O43557	Wald ratio	rs413141	1	0.00686812	0.0109503	0.530523	No
Egil Ferkingstad , et al	Whole body fat-free mass	O43557	Wald ratio	rs413141	1	0.00128246	0.0107697	0.905212	No
Lasse Folkersen, et al	Left arm fat-free mass	O43557	Wald ratio	rs344560	1	-0.0011258	0.00367317	0.759231	No
Lasse Folkersen, et al	Left hand grip strength	O43557	Wald ratio	rs344560	1	-0.000887949	0.00432364	0.837282	No
Lasse Folkersen, et al	Left leg fat-free mass	O43557	Wald ratio	rs344560	1	-0.00165781	0.00379745	0.662431	No
Lasse Folkersen, et al	Right arm fat-free mass	O43557	Wald ratio	rs344560	1	-0.000570411	0.00360263	0.874195	No
Lasse Folkersen, et al	Right hand grip strength	O43557	Wald ratio	rs344560	1	-0.000467829	0.00432977	0.913957	No
Lasse Folkersen, et al	Right leg fat-free mass	O43557	Wald ratio	rs344560	1	-0.00141368	0.00379532	0.709536	No
Lasse Folkersen, et al	Trunk fat-free mass	O43557	Wald ratio	rs344560	1	-4.85333e-05	0.00360733	0.989266	No
Lasse Folkersen, et al	Usual walking pace	O43557	Wald ratio	rs344560	1	0.000350701	0.0036848	0.924176	No
Lasse Folkersen, et al	Whole body fat-free mass	O43557	Wald ratio	rs344560	1	-0.000483287	0.00362203	0.893853	No
Egil Ferkingstad , et al	Left arm fat-free mass	O43598	Wald ratio	rs144767533	1	0.0142117	0.0123833	0.251114	No
[truncated: 23,399 more rows]

## Sheet: Table S6
Source	Uniprot	Protein	IV	Left arm fat-free mass				Left leg fat-free mass				Right arm fat-free mass				Right leg fat-free mass				Trunk fat-free mass				Whole body fat-free mass				Left hand grip strength				Right hand grip strength				Usual walking pace
[truncated: 212 more rows]

[truncated: 25 more sheets: Table S7, Table S8, Table S9, Table S10, Table S11, Table S12, Table S13, Table S14, Table S15, Table S16, Table S17, Table S18, Table S19, Table S20, Table S21, Table S22, Table S23, Table S24, Table S25, Table S26 …]
